# Supplementary material for: Targefrin: A Potent Agent Targeting the Ligand Binding Domain of EphA2
Source: J Med Chem. 2022 Nov 4;65(22):15443–56. doi: 10.1021/acs.jmedchem.2c01391 (PMC9706575; doi:10.1021/acs.jmedchem.2c01391)
Supplement: Supplementary file 1 — jm2c01391_si_001.csv [file jm2c01391_si_001.csv]

		EphA2-LBD
Key compound	SMILE	IC50 (DELFIA) nM	ITC
Targefrin (152E2)	NC([C@H]1N(C([C@@H](NC([C@H](CC2=CC=CC=C2)NC([C@H]3N(C([C@@H](NC([C@@H](NC([C@H](CC(O)=O)NC([C@H]4N(C([C@H](CC(C=C5)=CC=C5C6=CC=CC=C6C(F)(F)F)NC([C@H](C)NC([C@@H](NC([C@H](CC7=CC=C(N)C=C7)NC(CN8CCNCC8)=O)=O)CC(C)C)=O)=O)=O)CCC4)=O)=O)C)=O)C9CCCCC9)=O)CCC3)=O)=O)CCCNC(N)=N)=O)CCC1)=O	21.7 � 1.2	10.8 � 0.8
