# Supplementary material for: Targefrin: A Potent Agent Targeting the Ligand Binding Domain of EphA2
Source: J Med Chem. 2022 Nov 4;65(22):15443–56. doi: 10.1021/acs.jmedchem.2c01391 (PMC9706575; doi:10.1021/acs.jmedchem.2c01391)
Supplement: Supplementary file 3 — jm2c01391_si_003.pdb [file jm2c01391_si_003.pdb]

HELIX    1   1 CYS     79  SER     81  1                                   3
HELIX    2   2 GLY     85  SER     88  1                                   4
HELIX    3   3 LYS    110  LEU    112  1                                   3
HELIX    4   4 SER    127  PHE    130  1                                   4
SHEET    1   1 1 VAL     3  ASP     7  0
SHEET    2   2 1 LEU    18  HIS    20  0
SHEET    3   3 1 ASP    27  ASN    31  0
SHEET    4   4 1 ILE    38  VAL    43  0
SHEET    5   5 1 ASN    53  ARG    56  0
SHEET    6   6 1 ILE    68  VAL    76  0
SHEET    7   7 1 PHE    93  SER   100  0
SHEET    8   8 1 THR   114  ILE   119  0
SHEET    9   9 1 ASN   138  VAL   144  0
SHEET   10  10 1 GLY   151  ASP   158  0
SHEET   11  11 1 VAL   163  TYR   172  0
MODEL        1
ATOM      1  N   LYS     1     -13.025   5.419  -6.106  1.00  0.00           N
ATOM      2  H1  LYS     1     -13.044   4.410  -6.148  1.00  0.00           H
ATOM      3  H2  LYS     1     -12.525   5.712  -5.279  1.00  0.00           H
ATOM      4  CA  LYS     1     -14.390   5.929  -6.056  1.00  0.00           C
ATOM      5  HA  LYS     1     -14.897   5.620  -6.970  1.00  0.00           H
ATOM      6  C   LYS     1     -14.403   7.452  -5.992  1.00  0.00           C
ATOM      7  O   LYS     1     -13.841   8.048  -5.073  1.00  0.00           O
ATOM      8  CB  LYS     1     -15.137   5.345  -4.855  1.00  0.00           C
ATOM      9  HB1 LYS     1     -15.121   4.257  -4.911  1.00  0.00           H
ATOM     10  HB2 LYS     1     -16.169   5.694  -4.864  1.00  0.00           H
ATOM     11  HB3 LYS     1     -14.652   5.668  -3.934  1.00  0.00           H
ATOM     12  N   GLU     2     -15.047   8.077  -6.972  1.00  0.00           N
ATOM     13  H   GLU     2     -15.508   7.531  -7.685  1.00  0.00           H
ATOM     14  CA  GLU     2     -15.104   9.533  -7.043  1.00  0.00           C
ATOM     15  HA  GLU     2     -14.181   9.907  -6.599  1.00  0.00           H
ATOM     16  C   GLU     2     -16.273  10.104  -6.250  1.00  0.00           C
ATOM     17  O   GLU     2     -17.409   9.652  -6.384  1.00  0.00           O
ATOM     18  CB  GLU     2     -15.204   9.995  -8.498  1.00  0.00           C
ATOM     19  HB2 GLU     2     -15.357  11.074  -8.503  1.00  0.00           H
ATOM     20  HB3 GLU     2     -16.064   9.504  -8.953  1.00  0.00           H
ATOM     21  CG  GLU     2     -13.983   9.687  -9.340  1.00  0.00           C
ATOM     22  HG2 GLU     2     -13.857   8.606  -9.392  1.00  0.00           H
ATOM     23  HG3 GLU     2     -13.109  10.132  -8.865  1.00  0.00           H
ATOM     24  CD  GLU     2     -14.103  10.232 -10.749  1.00  0.00           C
ATOM     25  OE1 GLU     2     -15.076  10.969 -11.022  1.00  0.00           O
ATOM     26  OE2 GLU     2     -13.227   9.923 -11.583  1.00  0.00           O
ATOM     27  N   VAL     3     -15.983  11.103  -5.423  1.00  0.00           N
ATOM     28  H   VAL     3     -15.017  11.368  -5.294  1.00  0.00           H
ATOM     29  CA  VAL     3     -17.019  11.827  -4.697  1.00  0.00           C
ATOM     30  HA  VAL     3     -17.949  11.271  -4.814  1.00  0.00           H
ATOM     31  C   VAL     3     -17.169  13.231  -5.272  1.00  0.00           C
ATOM     32  O   VAL     3     -16.313  14.089  -5.067  1.00  0.00           O
ATOM     33  CB  VAL     3     -16.709  11.923  -3.192  1.00  0.00           C
ATOM     34  HB  VAL     3     -15.758  12.441  -3.067  1.00  0.00           H
ATOM     35  CG1 VAL     3     -17.790  12.722  -2.479  1.00  0.00           C
ATOM     36 HG11 VAL     3     -18.750  12.218  -2.594  1.00  0.00           H
ATOM     37 HG12 VAL     3     -17.850  13.720  -2.913  1.00  0.00           H
ATOM     38 HG13 VAL     3     -17.545  12.800  -1.420  1.00  0.00           H
ATOM     39  CG2 VAL     3     -16.577  10.537  -2.584  1.00  0.00           C
ATOM     40 HG21 VAL     3     -17.518   9.999  -2.698  1.00  0.00           H
ATOM     41 HG22 VAL     3     -16.335  10.626  -1.525  1.00  0.00           H
ATOM     42 HG23 VAL     3     -15.783   9.991  -3.093  1.00  0.00           H
ATOM     43  N   VAL     4     -18.260  13.457  -5.995  1.00  0.00           N
ATOM     44  H   VAL     4     -18.951  12.726  -6.085  1.00  0.00           H
ATOM     45  CA  VAL     4     -18.486  14.733  -6.662  1.00  0.00           C
ATOM     46  HA  VAL     4     -17.554  14.978  -7.172  1.00  0.00           H
ATOM     47  C   VAL     4     -18.811  15.850  -5.674  1.00  0.00           C
ATOM     48  O   VAL     4     -19.743  15.735  -4.878  1.00  0.00           O
ATOM     49  CB  VAL     4     -19.629  14.630  -7.688  1.00  0.00           C
ATOM     50  HB  VAL     4     -20.544  14.353  -7.164  1.00  0.00           H
ATOM     51  CG1 VAL     4     -19.853  15.970  -8.366  1.00  0.00           C
ATOM     52 HG11 VAL     4     -18.947  16.265  -8.896  1.00  0.00           H
ATOM     53 HG12 VAL     4     -20.095  16.721  -7.614  1.00  0.00           H
ATOM     54 HG13 VAL     4     -20.677  15.886  -9.074  1.00  0.00           H
ATOM     55  CG2 VAL     4     -19.322  13.554  -8.715  1.00  0.00           C
ATOM     56 HG21 VAL     4     -18.408  13.813  -9.250  1.00  0.00           H
ATOM     57 HG22 VAL     4     -20.149  13.480  -9.422  1.00  0.00           H
ATOM     58 HG23 VAL     4     -19.188  12.597  -8.210  1.00  0.00           H
ATOM     59  N   LEU     5     -18.037  16.929  -5.732  1.00  0.00           N
ATOM     60  H   LEU     5     -17.264  16.945  -6.382  1.00  0.00           H
ATOM     61  CA  LEU     5     -18.273  18.091  -4.883  1.00  0.00           C
ATOM     62  HA  LEU     5     -18.797  17.753  -3.989  1.00  0.00           H
ATOM     63  C   LEU     5     -19.151  19.117  -5.594  1.00  0.00           C
ATOM     64  O   LEU     5     -19.995  19.765  -4.974  1.00  0.00           O
ATOM     65  CB  LEU     5     -16.946  18.729  -4.464  1.00  0.00           C
ATOM     66  HB2 LEU     5     -17.174  19.623  -3.883  1.00  0.00           H
ATOM     67  HB3 LEU     5     -16.410  19.011  -5.370  1.00  0.00           H
ATOM     68  CG  LEU     5     -16.016  17.850  -3.625  1.00  0.00           C
ATOM     69  HG  LEU     5     -15.765  16.965  -4.209  1.00  0.00           H
ATOM     70  CD1 LEU     5     -14.726  18.585  -3.302  1.00  0.00           C
ATOM     71 HD11 LEU     5     -14.952  19.476  -2.717  1.00  0.00           H
ATOM     72 HD12 LEU     5     -14.231  18.875  -4.229  1.00  0.00           H
ATOM     73 HD13 LEU     5     -14.069  17.931  -2.729  1.00  0.00           H
ATOM     74  CD2 LEU     5     -16.711  17.400  -2.350  1.00  0.00           C
ATOM     75 HD21 LEU     5     -16.971  18.273  -1.750  1.00  0.00           H
ATOM     76 HD22 LEU     5     -16.043  16.754  -1.781  1.00  0.00           H
ATOM     77 HD23 LEU     5     -17.618  16.851  -2.605  1.00  0.00           H
ATOM     78  N   LEU     6     -18.946  19.255  -6.901  1.00  0.00           N
ATOM     79  H   LEU     6     -18.213  18.715  -7.339  1.00  0.00           H
ATOM     80  CA  LEU     6     -19.743  20.159  -7.724  1.00  0.00           C
ATOM     81  HA  LEU     6     -20.770  20.124  -7.360  1.00  0.00           H
ATOM     82  C   LEU     6     -19.734  19.719  -9.182  1.00  0.00           C
ATOM     83  O   LEU     6     -18.683  19.419  -9.746  1.00  0.00           O
ATOM     84  CB  LEU     6     -19.230  21.596  -7.603  1.00  0.00           C
ATOM     85  HB2 LEU     6     -18.150  21.543  -7.463  1.00  0.00           H
ATOM     86  HB3 LEU     6     -19.691  22.030  -6.716  1.00  0.00           H
ATOM     87  CG  LEU     6     -19.491  22.555  -8.766  1.00  0.00           C
ATOM     88  HG  LEU     6     -19.248  22.038  -9.694  1.00  0.00           H
ATOM     89  CD1 LEU     6     -20.959  22.954  -8.834  1.00  0.00           C
ATOM     90 HD11 LEU     6     -21.236  23.476  -7.918  1.00  0.00           H
ATOM     91 HD12 LEU     6     -21.574  22.061  -8.944  1.00  0.00           H
ATOM     92 HD13 LEU     6     -21.118  23.611  -9.689  1.00  0.00           H
ATOM     93  CD2 LEU     6     -18.602  23.779  -8.649  1.00  0.00           C
ATOM     94 HD21 LEU     6     -18.833  24.309  -7.725  1.00  0.00           H
ATOM     95 HD22 LEU     6     -18.778  24.438  -9.499  1.00  0.00           H
ATOM     96 HD23 LEU     6     -17.557  23.469  -8.639  1.00  0.00           H
ATOM     97  N   ASP     7     -20.916  19.682  -9.786  1.00  0.00           N
ATOM     98  H   ASP     7     -21.741  19.942  -9.264  1.00  0.00           H
ATOM     99  CA  ASP     7     -21.060  19.278 -11.178  1.00  0.00           C
ATOM    100  HA  ASP     7     -20.095  19.367 -11.677  1.00  0.00           H
ATOM    101  C   ASP     7     -22.055  20.194 -11.884  1.00  0.00           C
ATOM    102  O   ASP     7     -23.235  20.231 -11.539  1.00  0.00           O
ATOM    103  CB  ASP     7     -21.505  17.814 -11.265  1.00  0.00           C
ATOM    104  HB2 ASP     7     -22.504  17.728 -10.838  1.00  0.00           H
ATOM    105  HB3 ASP     7     -20.809  17.204 -10.688  1.00  0.00           H
ATOM    106  CG  ASP     7     -21.541  17.292 -12.690  1.00  0.00           C
ATOM    107  OD1 ASP     7     -21.076  18.000 -13.607  1.00  0.00           O
ATOM    108  OD2 ASP     7     -22.031  16.160 -12.890  1.00  0.00           O
ATOM    109  N   PHE     8     -21.568  20.934 -12.874  1.00  0.00           N
ATOM    110  H   PHE     8     -20.604  20.812 -13.150  1.00  0.00           H
ATOM    111  CA  PHE     8     -22.387  21.919 -13.574  1.00  0.00           C
ATOM    112  HA  PHE     8     -22.943  22.463 -12.811  1.00  0.00           H
ATOM    113  C   PHE     8     -23.410  21.286 -14.509  1.00  0.00           C
ATOM    114  O   PHE     8     -24.569  21.698 -14.543  1.00  0.00           O
ATOM    115  CB  PHE     8     -21.494  22.876 -14.363  1.00  0.00           C
ATOM    116  HB2 PHE     8     -20.833  22.285 -14.997  1.00  0.00           H
ATOM    117  HB3 PHE     8     -20.898  23.453 -13.655  1.00  0.00           H
ATOM    118  CG  PHE     8     -22.252  23.833 -15.232  1.00  0.00           C
ATOM    119  CD1 PHE     8     -22.855  24.950 -14.689  1.00  0.00           C
ATOM    120  HD1 PHE     8     -22.778  25.135 -13.628  1.00  0.00           H
ATOM    121  CD2 PHE     8     -22.352  23.620 -16.593  1.00  0.00           C
ATOM    122  HD2 PHE     8     -21.880  22.754 -17.034  1.00  0.00           H
ATOM    123  CE1 PHE     8     -23.553  25.830 -15.483  1.00  0.00           C
ATOM    124  HE1 PHE     8     -24.026  26.696 -15.043  1.00  0.00           H
ATOM    125  CE2 PHE     8     -23.046  24.498 -17.394  1.00  0.00           C
ATOM    126  HE2 PHE     8     -23.119  24.319 -18.456  1.00  0.00           H
ATOM    127  CZ  PHE     8     -23.648  25.607 -16.838  1.00  0.00           C
ATOM    128  HZ  PHE     8     -24.192  26.299 -17.464  1.00  0.00           H
ATOM    129  N   ALA     9     -22.976  20.289 -15.272  1.00  0.00           N
ATOM    130  H   ALA     9     -22.016  19.985 -15.188  1.00  0.00           H
ATOM    131  CA  ALA     9     -23.852  19.623 -16.228  1.00  0.00           C
ATOM    132  HA  ALA     9     -24.301  20.392 -16.857  1.00  0.00           H
ATOM    133  C   ALA     9     -24.983  18.876 -15.529  1.00  0.00           C
ATOM    134  O   ALA     9     -26.017  18.593 -16.133  1.00  0.00           O
ATOM    135  CB  ALA     9     -23.054  18.672 -17.097  1.00  0.00           C
ATOM    136  HB1 ALA     9     -22.603  17.901 -16.472  1.00  0.00           H
ATOM    137  HB2 ALA     9     -22.270  19.224 -17.616  1.00  0.00           H
ATOM    138  HB3 ALA     9     -23.715  18.206 -17.828  1.00  0.00           H
ATOM    139  N   ALA    10     -24.775  18.557 -14.255  1.00  0.00           N
ATOM    140  H   ALA    10     -23.903  18.823 -13.820  1.00  0.00           H
ATOM    141  CA  ALA    10     -25.767  17.835 -13.466  1.00  0.00           C
ATOM    142  HA  ALA    10     -26.048  16.942 -14.023  1.00  0.00           H
ATOM    143  C   ALA    10     -27.027  18.668 -13.253  1.00  0.00           C
ATOM    144  O   ALA    10     -28.142  18.192 -13.465  1.00  0.00           O
ATOM    145  CB  ALA    10     -25.178  17.420 -12.129  1.00  0.00           C
ATOM    146  HB1 ALA    10     -24.894  18.309 -11.565  1.00  0.00           H
ATOM    147  HB2 ALA    10     -24.298  16.799 -12.297  1.00  0.00           H
ATOM    148  HB3 ALA    10     -25.919  16.854 -11.565  1.00  0.00           H
ATOM    149  N   ALA    11     -26.845  19.913 -12.827  1.00  0.00           N
ATOM    150  H   ALA    11     -25.910  20.234 -12.621  1.00  0.00           H
ATOM    151  CA  ALA    11     -27.968  20.824 -12.651  1.00  0.00           C
ATOM    152  HA  ALA    11     -28.778  20.286 -12.158  1.00  0.00           H
ATOM    153  C   ALA    11     -28.458  21.315 -14.004  1.00  0.00           C
ATOM    154  O   ALA    11     -27.666  21.495 -14.927  1.00  0.00           O
ATOM    155  CB  ALA    11     -27.576  21.992 -11.774  1.00  0.00           C
ATOM    156  HB1 ALA    11     -26.765  22.546 -12.248  1.00  0.00           H
ATOM    157  HB2 ALA    11     -27.245  21.623 -10.803  1.00  0.00           H
ATOM    158  HB3 ALA    11     -28.435  22.649 -11.639  1.00  0.00           H
ATOM    159  N   GLY    12     -29.762  21.533 -14.125  1.00  0.00           N
ATOM    160  H   GLY    12     -30.371  21.344 -13.342  1.00  0.00           H
ATOM    161  CA  GLY    12     -30.328  22.038 -15.362  1.00  0.00           C
ATOM    162  HA2 GLY    12     -31.406  21.880 -15.346  1.00  0.00           H
ATOM    163  HA3 GLY    12     -29.893  21.491 -16.198  1.00  0.00           H
ATOM    164  C   GLY    12     -30.052  23.518 -15.548  1.00  0.00           C
ATOM    165  O   GLY    12     -30.970  24.305 -15.779  1.00  0.00           O
ATOM    166  N   GLY    13     -28.780  23.891 -15.449  1.00  0.00           N
ATOM    167  H   GLY    13     -28.074  23.182 -15.311  1.00  0.00           H
ATOM    168  CA  GLY    13     -28.371  25.280 -15.532  1.00  0.00           C
ATOM    169  HA2 GLY    13     -28.647  25.672 -16.511  1.00  0.00           H
ATOM    170  HA3 GLY    13     -27.289  25.338 -15.409  1.00  0.00           H
ATOM    171  C   GLY    13     -29.034  26.123 -14.460  1.00  0.00           C
ATOM    172  O   GLY    13     -29.466  27.245 -14.722  1.00  0.00           O
ATOM    173  N   GLU    14     -29.112  25.587 -13.246  1.00  0.00           N
ATOM    174  H   GLU    14     -28.663  24.701 -13.065  1.00  0.00           H
ATOM    175  CA  GLU    14     -29.836  26.258 -12.171  1.00  0.00           C
ATOM    176  HA  GLU    14     -30.389  27.069 -12.644  1.00  0.00           H
ATOM    177  C   GLU    14     -28.924  26.883 -11.120  1.00  0.00           C
ATOM    178  O   GLU    14     -29.402  27.488 -10.163  1.00  0.00           O
ATOM    179  CB  GLU    14     -30.790  25.280 -11.483  1.00  0.00           C
ATOM    180  HB2 GLU    14     -31.334  25.823 -10.710  1.00  0.00           H
ATOM    181  HB3 GLU    14     -30.194  24.492 -11.023  1.00  0.00           H
ATOM    182  CG  GLU    14     -31.801  24.631 -12.403  1.00  0.00           C
ATOM    183  HG2 GLU    14     -31.326  23.791 -12.909  1.00  0.00           H
ATOM    184  HG3 GLU    14     -32.125  25.364 -13.142  1.00  0.00           H
ATOM    185  CD  GLU    14     -33.017  24.125 -11.651  1.00  0.00           C
ATOM    186  OE1 GLU    14     -33.018  22.948 -11.231  1.00  0.00           O
ATOM    187  OE2 GLU    14     -33.974  24.909 -11.475  1.00  0.00           O
ATOM    188  N   LEU    15     -27.615  26.745 -11.296  1.00  0.00           N
ATOM    189  H   LEU    15     -27.267  26.355 -12.160  1.00  0.00           H
ATOM    190  CA  LEU    15     -26.672  27.150 -10.257  1.00  0.00           C
ATOM    191  HA  LEU    15     -27.091  26.806  -9.312  1.00  0.00           H
ATOM    192  C   LEU    15     -26.509  28.661 -10.151  1.00  0.00           C
ATOM    193  O   LEU    15     -26.048  29.161  -9.129  1.00  0.00           O
ATOM    194  CB  LEU    15     -25.309  26.502 -10.494  1.00  0.00           C
ATOM    195  HB2 LEU    15     -24.688  26.688  -9.618  1.00  0.00           H
ATOM    196  HB3 LEU    15     -24.856  26.973 -11.367  1.00  0.00           H
ATOM    197  CG  LEU    15     -25.353  24.992 -10.736  1.00  0.00           C
ATOM    198  HG  LEU    15     -26.305  24.612 -10.365  1.00  0.00           H
ATOM    199  CD1 LEU    15     -25.261  24.698 -12.228  1.00  0.00           C
ATOM    200 HD11 LEU    15     -24.313  25.072 -12.614  1.00  0.00           H
ATOM    201 HD12 LEU    15     -26.084  25.190 -12.747  1.00  0.00           H
ATOM    202 HD13 LEU    15     -25.320  23.622 -12.391  1.00  0.00           H
ATOM    203  CD2 LEU    15     -24.251  24.277  -9.968  1.00  0.00           C
ATOM    204 HD21 LEU    15     -23.279  24.632 -10.312  1.00  0.00           H
ATOM    205 HD22 LEU    15     -24.327  23.203 -10.139  1.00  0.00           H
ATOM    206 HD23 LEU    15     -24.357  24.484  -8.903  1.00  0.00           H
ATOM    207  N   GLY    16     -26.884  29.376 -11.206  1.00  0.00           N
ATOM    208  H   GLY    16     -27.200  28.892 -12.034  1.00  0.00           H
ATOM    209  CA  GLY    16     -26.856  30.830 -11.212  1.00  0.00           C
ATOM    210  HA2 GLY    16     -27.679  31.188 -10.594  1.00  0.00           H
ATOM    211  HA3 GLY    16     -26.998  31.169 -12.238  1.00  0.00           H
ATOM    212  C   GLY    16     -25.569  31.440 -10.686  1.00  0.00           C
ATOM    213  O   GLY    16     -25.587  32.200  -9.721  1.00  0.00           O
ATOM    214  N   TRP    17     -24.451  31.104 -11.320  1.00  0.00           N
ATOM    215  H   TRP    17     -24.507  30.506 -12.132  1.00  0.00           H
ATOM    216  CA  TRP    17     -23.144  31.577 -10.874  1.00  0.00           C
ATOM    217  HA  TRP    17     -23.054  31.315  -9.820  1.00  0.00           H
ATOM    218  C   TRP    17     -23.005  33.090 -10.986  1.00  0.00           C
ATOM    219  O   TRP    17     -23.692  33.733 -11.779  1.00  0.00           O
ATOM    220  CB  TRP    17     -22.032  30.896 -11.672  1.00  0.00           C
ATOM    221  HB2 TRP    17     -21.099  31.429 -11.488  1.00  0.00           H
ATOM    222  HB3 TRP    17     -22.282  30.955 -12.731  1.00  0.00           H
ATOM    223  CG  TRP    17     -21.834  29.459 -11.312  1.00  0.00           C
ATOM    224  CD1 TRP    17     -22.370  28.800 -10.247  1.00  0.00           C
ATOM    225  HD1 TRP    17     -23.023  29.244  -9.510  1.00  0.00           H
ATOM    226  CD2 TRP    17     -21.041  28.499 -12.020  1.00  0.00           C
ATOM    227  NE1 TRP    17     -21.960  27.488 -10.246  1.00  0.00           N
ATOM    228  HE1 TRP    17     -22.219  26.792  -9.561  1.00  0.00           H
ATOM    229  CE2 TRP    17     -21.143  27.279 -11.325  1.00  0.00           C
ATOM    230  CE3 TRP    17     -20.255  28.555 -13.174  1.00  0.00           C
ATOM    231  HE3 TRP    17     -20.157  29.476 -13.730  1.00  0.00           H
ATOM    232  CZ2 TRP    17     -20.489  26.124 -11.746  1.00  0.00           C
ATOM    233  HZ2 TRP    17     -20.580  25.197 -11.199  1.00  0.00           H
ATOM    234  CZ3 TRP    17     -19.606  27.407 -13.589  1.00  0.00           C
ATOM    235  HZ3 TRP    17     -18.994  27.436 -14.478  1.00  0.00           H
ATOM    236  CH2 TRP    17     -19.728  26.209 -12.878  1.00  0.00           C
ATOM    237  HH2 TRP    17     -19.209  25.331 -13.232  1.00  0.00           H
ATOM    238  N   LEU    18     -22.110  33.647 -10.179  1.00  0.00           N
ATOM    239  H   LEU    18     -21.584  33.057  -9.551  1.00  0.00           H
ATOM    240  CA  LEU    18     -21.863  35.082 -10.171  1.00  0.00           C
ATOM    241  HA  LEU    18     -22.821  35.589 -10.285  1.00  0.00           H
ATOM    242  C   LEU    18     -20.968  35.493 -11.333  1.00  0.00           C
ATOM    243  O   LEU    18     -19.952  34.854 -11.601  1.00  0.00           O
ATOM    244  CB  LEU    18     -21.228  35.502  -8.845  1.00  0.00           C
ATOM    245  HB2 LEU    18     -20.278  34.976  -8.750  1.00  0.00           H
ATOM    246  HB3 LEU    18     -21.897  35.190  -8.043  1.00  0.00           H
ATOM    247  CG  LEU    18     -20.953  36.995  -8.668  1.00  0.00           C
ATOM    248  HG  LEU    18     -20.293  37.321  -9.472  1.00  0.00           H
ATOM    249  CD1 LEU    18     -22.252  37.790  -8.758  1.00  0.00           C
ATOM    250 HD11 LEU    18     -22.925  37.477  -7.960  1.00  0.00           H
ATOM    251 HD12 LEU    18     -22.723  37.608  -9.724  1.00  0.00           H
ATOM    252 HD13 LEU    18     -22.035  38.853  -8.655  1.00  0.00           H
ATOM    253  CD2 LEU    18     -20.254  37.259  -7.348  1.00  0.00           C
ATOM    254 HD21 LEU    18     -20.896  36.941  -6.527  1.00  0.00           H
ATOM    255 HD22 LEU    18     -20.046  38.325  -7.254  1.00  0.00           H
ATOM    256 HD23 LEU    18     -19.318  36.701  -7.315  1.00  0.00           H
ATOM    257  N   THR    19     -21.351  36.560 -12.024  1.00  0.00           N
ATOM    258  H   THR    19     -22.210  37.029 -11.773  1.00  0.00           H
ATOM    259  CA  THR    19     -20.560  37.070 -13.137  1.00  0.00           C
ATOM    260  HA  THR    19     -19.668  36.447 -13.200  1.00  0.00           H
ATOM    261  C   THR    19     -20.161  38.520 -12.896  1.00  0.00           C
ATOM    262  O   THR    19     -20.961  39.320 -12.411  1.00  0.00           O
ATOM    263  CB  THR    19     -21.323  36.977 -14.472  1.00  0.00           C
ATOM    264  HB  THR    19     -20.651  37.276 -15.276  1.00  0.00           H
ATOM    265  OG1 THR    19     -22.460  37.848 -14.437  1.00  0.00           O
ATOM    266  HG1 THR    19     -22.139  38.738 -14.275  1.00  0.00           H
ATOM    267  CG2 THR    19     -21.788  35.553 -14.727  1.00  0.00           C
ATOM    268 HG21 THR    19     -22.461  35.242 -13.928  1.00  0.00           H
ATOM    269 HG22 THR    19     -20.925  34.888 -14.753  1.00  0.00           H
ATOM    270 HG23 THR    19     -22.311  35.507 -15.682  1.00  0.00           H
ATOM    271  N   HIS    20     -18.920  38.851 -13.238  1.00  0.00           N
ATOM    272  H   HIS    20     -18.305  38.136 -13.600  1.00  0.00           H
ATOM    273  CA  HIS    20     -18.417  40.215 -13.107  1.00  0.00           C
ATOM    274  HA  HIS    20     -19.256  40.881 -12.905  1.00  0.00           H
ATOM    275  C   HIS    20     -17.749  40.654 -14.408  1.00  0.00           C
ATOM    276  O   HIS    20     -16.990  39.890 -14.999  1.00  0.00           O
ATOM    277  CB  HIS    20     -17.435  40.315 -11.934  1.00  0.00           C
ATOM    278  HB2 HIS    20     -16.591  39.655 -12.136  1.00  0.00           H
ATOM    279  HB3 HIS    20     -17.946  39.985 -11.030  1.00  0.00           H
ATOM    280  CG  HIS    20     -16.907  41.697 -11.699  1.00  0.00           C
ATOM    281  CD2 HIS    20     -15.751  42.161 -12.289  1.00  0.00           C
ATOM    282  HD2 HIS    20     -15.125  41.597 -12.964  1.00  0.00           H
ATOM    283  ND1 HIS    20     -17.373  42.713 -10.934  1.00  0.00           N
ATOM    284  NE2 HIS    20     -15.528  43.404 -11.900  1.00  0.00           N
ATOM    285  HE2 HIS    20     -14.695  44.021 -12.202  1.00  0.00           H
ATOM    286  CE1 HIS    20     -16.498  43.763 -11.079  1.00  0.00           C
ATOM    287  HE1 HIS    20     -16.583  44.664 -10.630  1.00  0.00           H
ATOM    288  N   PRO    21     -18.036  41.884 -14.868  1.00  0.00           N
ATOM    289  CA  PRO    21     -18.948  42.862 -14.260  1.00  0.00           C
ATOM    290  HA  PRO    21     -18.864  42.865 -13.173  1.00  0.00           H
ATOM    291  C   PRO    21     -20.418  42.558 -14.535  1.00  0.00           C
ATOM    292  O   PRO    21     -20.737  41.857 -15.494  1.00  0.00           O
ATOM    293  CB  PRO    21     -18.543  44.188 -14.925  1.00  0.00           C
ATOM    294  HB2 PRO    21     -18.405  44.964 -14.172  1.00  0.00           H
ATOM    295  HB3 PRO    21     -19.305  44.504 -15.637  1.00  0.00           H
ATOM    296  CG  PRO    21     -17.246  43.909 -15.634  1.00  0.00           C
ATOM    297  HG2 PRO    21     -16.400  44.099 -14.973  1.00  0.00           H
ATOM    298  HG3 PRO    21     -17.157  44.529 -16.526  1.00  0.00           H
ATOM    299  CD  PRO    21     -17.306  42.467 -16.004  1.00  0.00           C
ATOM    300  HD2 PRO    21     -17.848  42.321 -16.938  1.00  0.00           H
ATOM    301  HD3 PRO    21     -16.307  42.040 -16.093  1.00  0.00           H
ATOM    302  N   TYR    22     -21.297  43.092 -13.693  1.00  0.00           N
ATOM    303  H   TYR    22     -20.958  43.657 -12.928  1.00  0.00           H
ATOM    304  CA  TYR    22     -22.734  42.889 -13.837  1.00  0.00           C
ATOM    305  HA  TYR    22     -22.921  41.815 -13.835  1.00  0.00           H
ATOM    306  C   TYR    22     -23.248  43.453 -15.159  1.00  0.00           C
ATOM    307  O   TYR    22     -23.151  44.654 -15.406  1.00  0.00           O
ATOM    308  CB  TYR    22     -23.479  43.536 -12.664  1.00  0.00           C
ATOM    309  HB2 TYR    22     -23.314  44.613 -12.709  1.00  0.00           H
ATOM    310  HB3 TYR    22     -23.060  43.143 -11.737  1.00  0.00           H
ATOM    311  CG  TYR    22     -24.974  43.287 -12.649  1.00  0.00           C
ATOM    312  CD1 TYR    22     -25.851  44.137 -13.313  1.00  0.00           C
ATOM    313  HD1 TYR    22     -25.460  44.989 -13.850  1.00  0.00           H
ATOM    314  CD2 TYR    22     -25.508  42.206 -11.959  1.00  0.00           C
ATOM    315  HD2 TYR    22     -24.847  41.535 -11.430  1.00  0.00           H
ATOM    316  CE1 TYR    22     -27.216  43.911 -13.298  1.00  0.00           C
ATOM    317  HE1 TYR    22     -27.883  44.578 -13.824  1.00  0.00           H
ATOM    318  CE2 TYR    22     -26.870  41.974 -11.937  1.00  0.00           C
ATOM    319  HE2 TYR    22     -27.268  41.127 -11.398  1.00  0.00           H
ATOM    320  CZ  TYR    22     -27.718  42.829 -12.607  1.00  0.00           C
ATOM    321  OH  TYR    22     -29.073  42.597 -12.584  1.00  0.00           O
ATOM    322  HH  TYR    22     -29.344  41.825 -12.082  1.00  0.00           H
ATOM    323  N   GLY    23     -23.792  42.585 -16.006  1.00  0.00           N
ATOM    324  H   GLY    23     -23.787  41.601 -15.778  1.00  0.00           H
ATOM    325  CA  GLY    23     -24.394  43.025 -17.253  1.00  0.00           C
ATOM    326  HA2 GLY    23     -24.434  44.114 -17.245  1.00  0.00           H
ATOM    327  HA3 GLY    23     -25.406  42.624 -17.302  1.00  0.00           H
ATOM    328  C   GLY    23     -23.652  42.588 -18.501  1.00  0.00           C
ATOM    329  O   GLY    23     -24.266  42.310 -19.532  1.00  0.00           O
ATOM    330  N   LYS    24     -22.328  42.530 -18.413  1.00  0.00           N
ATOM    331  H   LYS    24     -21.880  42.765 -17.539  1.00  0.00           H
ATOM    332  CA  LYS    24     -21.507  42.134 -19.551  1.00  0.00           C
ATOM    333  HA  LYS    24     -22.172  41.971 -20.399  1.00  0.00           H
ATOM    334  C   LYS    24     -20.764  40.830 -19.274  1.00  0.00           C
ATOM    335  O   LYS    24     -21.038  40.149 -18.288  1.00  0.00           O
ATOM    336  CB  LYS    24     -20.511  43.241 -19.901  1.00  0.00           C
ATOM    337  HB1 LYS    24     -19.843  43.409 -19.056  1.00  0.00           H
ATOM    338  HB2 LYS    24     -21.053  44.160 -20.124  1.00  0.00           H
ATOM    339  HB3 LYS    24     -19.928  42.943 -20.772  1.00  0.00           H
ATOM    340  N   GLY    25     -19.826  40.490 -20.152  1.00  0.00           N
ATOM    341  H   GLY    25     -19.682  41.071 -20.966  1.00  0.00           H
ATOM    342  CA  GLY    25     -19.002  39.307 -19.975  1.00  0.00           C
ATOM    343  HA2 GLY    25     -18.545  39.354 -18.986  1.00  0.00           H
ATOM    344  HA3 GLY    25     -18.222  39.317 -20.736  1.00  0.00           H
ATOM    345  C   GLY    25     -19.758  37.997 -20.087  1.00  0.00           C
ATOM    346  O   GLY    25     -20.622  37.841 -20.949  1.00  0.00           O
ATOM    347  N   TRP    26     -19.422  37.055 -19.208  1.00  0.00           N
ATOM    348  H   TRP    26     -18.717  37.267 -18.517  1.00  0.00           H
ATOM    349  CA  TRP    26     -20.032  35.728 -19.203  1.00  0.00           C
ATOM    350  HA  TRP    26     -19.760  35.255 -20.146  1.00  0.00           H
ATOM    351  C   TRP    26     -21.552  35.788 -19.130  1.00  0.00           C
ATOM    352  O   TRP    26     -22.123  36.683 -18.506  1.00  0.00           O
ATOM    353  CB  TRP    26     -19.501  34.900 -18.032  1.00  0.00           C
ATOM    354  HB2 TRP    26     -20.051  33.960 -18.001  1.00  0.00           H
ATOM    355  HB3 TRP    26     -19.680  35.456 -17.111  1.00  0.00           H
ATOM    356  CG  TRP    26     -18.041  34.587 -18.115  1.00  0.00           C
ATOM    357  CD1 TRP    26     -17.009  35.365 -17.676  1.00  0.00           C
ATOM    358  HD1 TRP    26     -17.119  36.331 -17.207  1.00  0.00           H
ATOM    359  CD2 TRP    26     -17.447  33.403 -18.659  1.00  0.00           C
ATOM    360  NE1 TRP    26     -15.809  34.740 -17.918  1.00  0.00           N
ATOM    361  HE1 TRP    26     -14.897  35.109 -17.688  1.00  0.00           H
ATOM    362  CE2 TRP    26     -16.051  33.535 -18.522  1.00  0.00           C
ATOM    363  CE3 TRP    26     -17.960  32.247 -19.253  1.00  0.00           C
ATOM    364  HE3 TRP    26     -19.025  32.115 -19.374  1.00  0.00           H
ATOM    365  CZ2 TRP    26     -15.162  32.554 -18.955  1.00  0.00           C
ATOM    366  HZ2 TRP    26     -14.095  32.675 -18.841  1.00  0.00           H
ATOM    367  CZ3 TRP    26     -17.073  31.273 -19.684  1.00  0.00           C
ATOM    368  HZ3 TRP    26     -17.455  30.375 -20.147  1.00  0.00           H
ATOM    369  CH2 TRP    26     -15.691  31.433 -19.530  1.00  0.00           C
ATOM    370  HH2 TRP    26     -15.028  30.653 -19.873  1.00  0.00           H
ATOM    371  N   ASP    27     -22.201  34.821 -19.768  1.00  0.00           N
ATOM    372  H   ASP    27     -21.672  34.113 -20.257  1.00  0.00           H
ATOM    373  CA  ASP    27     -23.655  34.754 -19.782  1.00  0.00           C
ATOM    374  HA  ASP    27     -24.042  35.258 -18.896  1.00  0.00           H
ATOM    375  C   ASP    27     -24.113  33.299 -19.747  1.00  0.00           C
ATOM    376  O   ASP    27     -23.358  32.398 -20.108  1.00  0.00           O
ATOM    377  CB  ASP    27     -24.206  35.467 -21.018  1.00  0.00           C
ATOM    378  HB2 ASP    27     -24.181  34.775 -21.860  1.00  0.00           H
ATOM    379  HB3 ASP    27     -23.573  36.327 -21.236  1.00  0.00           H
ATOM    380  CG  ASP    27     -25.629  35.948 -20.828  1.00  0.00           C
ATOM    381  OD1 ASP    27     -26.050  36.123 -19.665  1.00  0.00           O
ATOM    382  OD2 ASP    27     -26.323  36.159 -21.845  1.00  0.00           O
ATOM    383  N   LEU    28     -25.344  33.069 -19.303  1.00  0.00           N
ATOM    384  H   LEU    28     -25.917  33.846 -19.007  1.00  0.00           H
ATOM    385  CA  LEU    28     -25.884  31.714 -19.235  1.00  0.00           C
ATOM    386  HA  LEU    28     -25.051  31.016 -19.152  1.00  0.00           H
ATOM    387  C   LEU    28     -26.663  31.386 -20.505  1.00  0.00           C
ATOM    388  O   LEU    28     -27.739  31.931 -20.742  1.00  0.00           O
ATOM    389  CB  LEU    28     -26.773  31.550 -18.001  1.00  0.00           C
ATOM    390  HB2 LEU    28     -27.603  32.249 -18.102  1.00  0.00           H
ATOM    391  HB3 LEU    28     -26.175  31.819 -17.130  1.00  0.00           H
ATOM    392  CG  LEU    28     -27.370  30.167 -17.736  1.00  0.00           C
ATOM    393  HG  LEU    28     -28.045  29.917 -18.555  1.00  0.00           H
ATOM    394  CD1 LEU    28     -26.281  29.120 -17.683  1.00  0.00           C
ATOM    395 HD11 LEU    28     -25.594  29.351 -16.869  1.00  0.00           H
ATOM    396 HD12 LEU    28     -25.737  29.114 -18.627  1.00  0.00           H
ATOM    397 HD13 LEU    28     -26.727  28.140 -17.514  1.00  0.00           H
ATOM    398  CD2 LEU    28     -28.161  30.177 -16.440  1.00  0.00           C
ATOM    399 HD21 LEU    28     -27.498  30.426 -15.611  1.00  0.00           H
ATOM    400 HD22 LEU    28     -28.597  29.192 -16.273  1.00  0.00           H
ATOM    401 HD23 LEU    28     -28.955  30.920 -16.505  1.00  0.00           H
ATOM    402  N   MET    29     -26.111  30.493 -21.320  1.00  0.00           N
ATOM    403  H   MET    29     -25.260  30.028 -21.039  1.00  0.00           H
ATOM    404  CA  MET    29     -26.706  30.170 -22.610  1.00  0.00           C
ATOM    405  HA  MET    29     -27.478  30.915 -22.805  1.00  0.00           H
ATOM    406  C   MET    29     -27.378  28.801 -22.607  1.00  0.00           C
ATOM    407  O   MET    29     -27.105  27.960 -21.751  1.00  0.00           O
ATOM    408  CB  MET    29     -25.647  30.230 -23.712  1.00  0.00           C
ATOM    409  HB2 MET    29     -26.099  29.885 -24.642  1.00  0.00           H
ATOM    410  HB3 MET    29     -24.828  29.565 -23.438  1.00  0.00           H
ATOM    411  CG  MET    29     -25.079  31.619 -23.943  1.00  0.00           C
ATOM    412  HG2 MET    29     -24.292  31.554 -24.694  1.00  0.00           H
ATOM    413  HG3 MET    29     -24.658  31.984 -23.006  1.00  0.00           H
ATOM    414  SD  MET    29     -26.323  32.792 -24.512  1.00  0.00           S
ATOM    415  CE  MET    29     -25.357  34.296 -24.602  1.00  0.00           C
ATOM    416  HE1 MET    29     -25.991  35.115 -24.941  1.00  0.00           H
ATOM    417  HE2 MET    29     -24.535  34.158 -25.304  1.00  0.00           H
ATOM    418  HE3 MET    29     -24.957  34.530 -23.616  1.00  0.00           H
ATOM    419  N   GLN    30     -28.258  28.592 -23.579  1.00  0.00           N
ATOM    420  H   GLN    30     -28.408  29.318 -24.265  1.00  0.00           H
ATOM    421  CA  GLN    30     -29.014  27.354 -23.691  1.00  0.00           C
ATOM    422  HA  GLN    30     -28.508  26.590 -23.101  1.00  0.00           H
ATOM    423  C   GLN    30     -29.070  26.888 -25.140  1.00  0.00           C
ATOM    424  O   GLN    30     -29.331  27.682 -26.044  1.00  0.00           O
ATOM    425  CB  GLN    30     -30.430  27.544 -23.144  1.00  0.00           C
ATOM    426  HB2 GLN    30     -30.880  28.397 -23.652  1.00  0.00           H
ATOM    427  HB3 GLN    30     -30.358  27.753 -22.077  1.00  0.00           H
ATOM    428  CG  GLN    30     -31.344  26.344 -23.332  1.00  0.00           C
ATOM    429  HG2 GLN    30     -30.992  25.533 -22.695  1.00  0.00           H
ATOM    430  HG3 GLN    30     -31.300  26.031 -24.375  1.00  0.00           H
ATOM    431  CD  GLN    30     -32.784  26.650 -22.977  1.00  0.00           C
ATOM    432  OE1 GLN    30     -33.200  27.808 -22.968  1.00  0.00           O
ATOM    433  NE2 GLN    30     -33.553  25.610 -22.679  1.00  0.00           N
ATOM    434 HE21 GLN    30     -34.522  25.753 -22.432  1.00  0.00           H
ATOM    435 HE22 GLN    30     -33.169  24.676 -22.699  1.00  0.00           H
ATOM    436  N   ASN    31     -28.829  25.600 -25.360  1.00  0.00           N
ATOM    437  H   ASN    31     -28.577  25.005 -24.584  1.00  0.00           H
ATOM    438  CA  ASN    31     -28.921  25.028 -26.697  1.00  0.00           C
ATOM    439  HA  ASN    31     -29.285  25.820 -27.351  1.00  0.00           H
ATOM    440  C   ASN    31     -29.912  23.875 -26.773  1.00  0.00           C
ATOM    441  O   ASN    31     -29.774  22.875 -26.069  1.00  0.00           O
ATOM    442  CB  ASN    31     -27.548  24.553 -27.171  1.00  0.00           C
ATOM    443  HB2 ASN    31     -27.078  23.986 -26.367  1.00  0.00           H
ATOM    444  HB3 ASN    31     -26.938  25.425 -27.405  1.00  0.00           H
ATOM    445  CG  ASN    31     -27.631  23.672 -28.404  1.00  0.00           C
ATOM    446  ND2 ASN    31     -27.693  24.163 -29.532  1.00  0.00           N
ATOM    447 HD22 ASN    31     -27.687  25.166 -29.647  1.00  0.00           H
ATOM    448 HD21 ASN    31     -27.750  23.562 -30.342  1.00  0.00           H
ATOM    449  OD1 ASN    31     -27.635  22.360 -28.194  1.00  0.00           O
ATOM    450  N   ILE    32     -30.910  24.018 -27.637  1.00  0.00           N
ATOM    451  H   ILE    32     -31.012  24.888 -28.140  1.00  0.00           H
ATOM    452  CA  ILE    32     -31.858  22.941 -27.869  1.00  0.00           C
ATOM    453  HA  ILE    32     -31.745  22.225 -27.055  1.00  0.00           H
ATOM    454  C   ILE    32     -31.561  22.267 -29.202  1.00  0.00           C
ATOM    455  O   ILE    32     -31.938  22.766 -30.262  1.00  0.00           O
ATOM    456  CB  ILE    32     -33.311  23.442 -27.859  1.00  0.00           C
ATOM    457  HB  ILE    32     -33.497  23.993 -28.781  1.00  0.00           H
ATOM    458  CG1 ILE    32     -33.540  24.390 -26.682  1.00  0.00           C
ATOM    459 HG12 ILE    32     -32.966  25.300 -26.856  1.00  0.00           H
ATOM    460 HG13 ILE    32     -33.183  23.904 -25.774  1.00  0.00           H
ATOM    461  CG2 ILE    32     -34.276  22.266 -27.803  1.00  0.00           C
ATOM    462 HG21 ILE    32     -34.106  21.700 -26.887  1.00  0.00           H
ATOM    463 HG22 ILE    32     -34.111  21.620 -28.665  1.00  0.00           H
ATOM    464 HG23 ILE    32     -35.301  22.636 -27.817  1.00  0.00           H
ATOM    465  CD1 ILE    32     -34.991  24.772 -26.481  1.00  0.00           C
ATOM    466 HD11 ILE    32     -35.366  25.261 -27.380  1.00  0.00           H
ATOM    467 HD12 ILE    32     -35.073  25.455 -25.635  1.00  0.00           H
ATOM    468 HD13 ILE    32     -35.579  23.876 -26.283  1.00  0.00           H
ATOM    469  N   MET    33     -30.865  21.137 -29.135  1.00  0.00           N
ATOM    470  H   MET    33     -30.537  20.819 -28.234  1.00  0.00           H
ATOM    471  CA  MET    33     -30.559  20.342 -30.316  1.00  0.00           C
ATOM    472  HA  MET    33     -31.039  20.793 -31.185  1.00  0.00           H
ATOM    473  C   MET    33     -31.091  18.932 -30.116  1.00  0.00           C
ATOM    474  O   MET    33     -30.870  18.044 -30.938  1.00  0.00           O
ATOM    475  CB  MET    33     -29.053  20.315 -30.581  1.00  0.00           C
ATOM    476  HB1 MET    33     -28.542  19.868 -29.728  1.00  0.00           H
ATOM    477  HB2 MET    33     -28.692  21.333 -30.729  1.00  0.00           H
ATOM    478  HB3 MET    33     -28.852  19.725 -31.475  1.00  0.00           H
ATOM    479  N   ASN    34     -31.797  18.747 -29.006  1.00  0.00           N
ATOM    480  H   ASN    34     -31.950  19.537 -28.396  1.00  0.00           H
ATOM    481  CA  ASN    34     -32.360  17.460 -28.628  1.00  0.00           C
ATOM    482  HA  ASN    34     -32.838  17.004 -29.495  1.00  0.00           H
ATOM    483  C   ASN    34     -33.398  17.676 -27.535  1.00  0.00           C
ATOM    484  O   ASN    34     -33.573  18.798 -27.059  1.00  0.00           O
ATOM    485  CB  ASN    34     -31.259  16.508 -28.152  1.00  0.00           C
ATOM    486  HB2 ASN    34     -30.909  16.841 -27.175  1.00  0.00           H
ATOM    487  HB3 ASN    34     -30.435  16.544 -28.865  1.00  0.00           H
ATOM    488  CG  ASN    34     -31.735  15.074 -28.033  1.00  0.00           C
ATOM    489  OD1 ASN    34     -32.578  14.758 -27.194  1.00  0.00           O
ATOM    490  ND2 ASN    34     -31.192  14.198 -28.868  1.00  0.00           N
ATOM    491 HD21 ASN    34     -31.467  13.227 -28.831  1.00  0.00           H
ATOM    492 HD22 ASN    34     -30.503  14.502 -29.541  1.00  0.00           H
ATOM    493  N   ASP    35     -34.085  16.608 -27.142  1.00  0.00           N
ATOM    494  H   ASP    35     -33.944  15.729 -27.618  1.00  0.00           H
ATOM    495  CA  ASP    35     -35.037  16.675 -26.041  1.00  0.00           C
ATOM    496  HA  ASP    35     -35.833  17.367 -26.316  1.00  0.00           H
ATOM    497  C   ASP    35     -34.351  17.191 -24.781  1.00  0.00           C
ATOM    498  O   ASP    35     -34.907  18.009 -24.048  1.00  0.00           O
ATOM    499  CB  ASP    35     -35.661  15.303 -25.782  1.00  0.00           C
ATOM    500  HB1 ASP    35     -34.880  14.595 -25.505  1.00  0.00           H
ATOM    501  HB2 ASP    35     -36.163  14.956 -26.685  1.00  0.00           H
ATOM    502  HB3 ASP    35     -36.385  15.381 -24.971  1.00  0.00           H
ATOM    503  N   MET    36     -33.135  16.709 -24.543  1.00  0.00           N
ATOM    504  H   MET    36     -32.767  15.988 -25.147  1.00  0.00           H
ATOM    505  CA  MET    36     -32.317  17.190 -23.438  1.00  0.00           C
ATOM    506  HA  MET    36     -32.977  17.451 -22.611  1.00  0.00           H
ATOM    507  C   MET    36     -31.539  18.430 -23.859  1.00  0.00           C
ATOM    508  O   MET    36     -30.654  18.349 -24.711  1.00  0.00           O
ATOM    509  CB  MET    36     -31.354  16.099 -22.961  1.00  0.00           C
ATOM    510  HB1 MET    36     -31.922  15.218 -22.663  1.00  0.00           H
ATOM    511  HB2 MET    36     -30.781  16.467 -22.110  1.00  0.00           H
ATOM    512  HB3 MET    36     -30.673  15.836 -23.771  1.00  0.00           H
ATOM    513  N   PRO    37     -31.874  19.588 -23.269  1.00  0.00           N
ATOM    514  CA  PRO    37     -31.162  20.830 -23.585  1.00  0.00           C
ATOM    515  HA  PRO    37     -31.070  21.002 -24.657  1.00  0.00           H
ATOM    516  C   PRO    37     -29.737  20.798 -23.050  1.00  0.00           C
ATOM    517  O   PRO    37     -29.461  20.072 -22.097  1.00  0.00           O
ATOM    518  CB  PRO    37     -31.990  21.909 -22.872  1.00  0.00           C
ATOM    519  HB2 PRO    37     -32.160  22.758 -23.534  1.00  0.00           H
ATOM    520  HB3 PRO    37     -31.479  22.248 -21.971  1.00  0.00           H
ATOM    521  CG  PRO    37     -33.293  21.249 -22.520  1.00  0.00           C
ATOM    522  HG2 PRO    37     -34.008  21.356 -23.336  1.00  0.00           H
ATOM    523  HG3 PRO    37     -33.709  21.686 -21.612  1.00  0.00           H
ATOM    524  CD  PRO    37     -32.960  19.811 -22.303  1.00  0.00           C
ATOM    525  HD2 PRO    37     -32.622  19.635 -21.282  1.00  0.00           H
ATOM    526  HD3 PRO    37     -33.816  19.171 -22.518  1.00  0.00           H
ATOM    527  N   ILE    38     -28.846  21.572 -23.658  1.00  0.00           N
ATOM    528  H   ILE    38     -29.126  22.112 -24.464  1.00  0.00           H
ATOM    529  CA  ILE    38     -27.473  21.656 -23.183  1.00  0.00           C
ATOM    530  HA  ILE    38     -27.357  20.924 -22.384  1.00  0.00           H
ATOM    531  C   ILE    38     -27.187  23.050 -22.640  1.00  0.00           C
ATOM    532  O   ILE    38     -27.302  24.045 -23.354  1.00  0.00           O
ATOM    533  CB  ILE    38     -26.465  21.311 -24.291  1.00  0.00           C
ATOM    534  HB  ILE    38     -26.689  21.920 -25.167  1.00  0.00           H
ATOM    535  CG1 ILE    38     -26.587  19.835 -24.671  1.00  0.00           C
ATOM    536 HG12 ILE    38     -27.577  19.670 -25.095  1.00  0.00           H
ATOM    537 HG13 ILE    38     -26.475  19.237 -23.766  1.00  0.00           H
ATOM    538  CG2 ILE    38     -25.048  21.623 -23.838  1.00  0.00           C
ATOM    539 HG21 ILE    38     -24.806  21.022 -22.961  1.00  0.00           H
ATOM    540 HG22 ILE    38     -24.972  22.681 -23.586  1.00  0.00           H
ATOM    541 HG23 ILE    38     -24.350  21.390 -24.642  1.00  0.00           H
ATOM    542  CD1 ILE    38     -25.557  19.376 -25.675  1.00  0.00           C
ATOM    543 HD11 ILE    38     -25.653  19.963 -26.588  1.00  0.00           H
ATOM    544 HD12 ILE    38     -25.716  18.322 -25.902  1.00  0.00           H
ATOM    545 HD13 ILE    38     -24.559  19.512 -25.259  1.00  0.00           H
ATOM    546  N   TYR    39     -26.822  23.111 -21.365  1.00  0.00           N
ATOM    547  H   TYR    39     -26.697  22.252 -20.848  1.00  0.00           H
ATOM    548  CA  TYR    39     -26.597  24.382 -20.692  1.00  0.00           C
ATOM    549  HA  TYR    39     -27.088  25.171 -21.262  1.00  0.00           H
ATOM    550  C   TYR    39     -25.110  24.697 -20.632  1.00  0.00           C
ATOM    551  O   TYR    39     -24.276  23.792 -20.653  1.00  0.00           O
ATOM    552  CB  TYR    39     -27.203  24.352 -19.289  1.00  0.00           C
ATOM    553  HB2 TYR    39     -27.081  25.337 -18.838  1.00  0.00           H
ATOM    554  HB3 TYR    39     -26.666  23.612 -18.696  1.00  0.00           H
ATOM    555  CG  TYR    39     -28.673  23.999 -19.283  1.00  0.00           C
ATOM    556  CD1 TYR    39     -29.090  22.675 -19.249  1.00  0.00           C
ATOM    557  HD1 TYR    39     -28.352  21.887 -19.222  1.00  0.00           H
ATOM    558  CD2 TYR    39     -29.644  24.989 -19.317  1.00  0.00           C
ATOM    559  HD2 TYR    39     -29.343  26.026 -19.346  1.00  0.00           H
ATOM    560  CE1 TYR    39     -30.432  22.348 -19.249  1.00  0.00           C
ATOM    561  HE1 TYR    39     -30.739  21.313 -19.224  1.00  0.00           H
ATOM    562  CE2 TYR    39     -30.989  24.672 -19.314  1.00  0.00           C
ATOM    563  HE2 TYR    39     -31.732  25.456 -19.337  1.00  0.00           H
ATOM    564  CZ  TYR    39     -31.377  23.351 -19.281  1.00  0.00           C
ATOM    565  OH  TYR    39     -32.714  23.033 -19.280  1.00  0.00           O
ATOM    566  HH  TYR    39     -33.310  23.785 -19.303  1.00  0.00           H
ATOM    567  N   MET    40     -24.785  25.983 -20.555  1.00  0.00           N
ATOM    568  H   MET    40     -25.514  26.670 -20.426  1.00  0.00           H
ATOM    569  CA  MET    40     -23.400  26.423 -20.652  1.00  0.00           C
ATOM    570  HA  MET    40     -22.811  25.778 -19.999  1.00  0.00           H
ATOM    571  C   MET    40     -23.217  27.859 -20.183  1.00  0.00           C
ATOM    572  O   MET    40     -24.184  28.606 -20.055  1.00  0.00           O
ATOM    573  CB  MET    40     -22.919  26.305 -22.094  1.00  0.00           C
ATOM    574  HB2 MET    40     -23.150  25.304 -22.458  1.00  0.00           H
ATOM    575  HB3 MET    40     -21.840  26.459 -22.116  1.00  0.00           H
ATOM    576  CG  MET    40     -23.573  27.319 -23.012  1.00  0.00           C
ATOM    577  HG2 MET    40     -23.150  28.301 -22.800  1.00  0.00           H
ATOM    578  HG3 MET    40     -24.643  27.332 -22.806  1.00  0.00           H
ATOM    579  SD  MET    40     -23.332  26.960 -24.754  1.00  0.00           S
ATOM    580  CE  MET    40     -24.039  25.320 -24.850  1.00  0.00           C
ATOM    581  HE1 MET    40     -23.967  24.953 -25.874  1.00  0.00           H
ATOM    582  HE2 MET    40     -25.086  25.358 -24.550  1.00  0.00           H
ATOM    583  HE3 MET    40     -23.495  24.650 -24.184  1.00  0.00           H
ATOM    584  N   TYR    41     -21.968  28.235 -19.934  1.00  0.00           N
ATOM    585  H   TYR    41     -21.240  27.535 -19.917  1.00  0.00           H
ATOM    586  CA  TYR    41     -21.617  29.627 -19.685  1.00  0.00           C
ATOM    587  HA  TYR    41     -22.527  30.227 -19.670  1.00  0.00           H
ATOM    588  C   TYR    41     -20.706  30.114 -20.801  1.00  0.00           C
ATOM    589  O   TYR    41     -19.538  29.736 -20.868  1.00  0.00           O
ATOM    590  CB  TYR    41     -20.944  29.793 -18.323  1.00  0.00           C
ATOM    591  HB2 TYR    41     -20.255  30.636 -18.379  1.00  0.00           H
ATOM    592  HB3 TYR    41     -20.387  28.883 -18.100  1.00  0.00           H
ATOM    593  CG  TYR    41     -21.919  30.046 -17.195  1.00  0.00           C
ATOM    594  CD1 TYR    41     -22.310  31.337 -16.868  1.00  0.00           C
ATOM    595  HD1 TYR    41     -21.911  32.170 -17.428  1.00  0.00           H
ATOM    596  CD2 TYR    41     -22.453  28.996 -16.461  1.00  0.00           C
ATOM    597  HD2 TYR    41     -22.167  27.982 -16.699  1.00  0.00           H
ATOM    598  CE1 TYR    41     -23.201  31.576 -15.839  1.00  0.00           C
ATOM    599  HE1 TYR    41     -23.493  32.587 -15.597  1.00  0.00           H
ATOM    600  CE2 TYR    41     -23.345  29.227 -15.429  1.00  0.00           C
ATOM    601  HE2 TYR    41     -23.749  28.399 -14.865  1.00  0.00           H
ATOM    602  CZ  TYR    41     -23.715  30.517 -15.124  1.00  0.00           C
ATOM    603  OH  TYR    41     -24.604  30.747 -14.101  1.00  0.00           O
ATOM    604  HH  TYR    41     -24.815  31.671 -13.946  1.00  0.00           H
ATOM    605  N   SER    42     -21.252  30.941 -21.684  1.00  0.00           N
ATOM    606  H   SER    42     -22.196  31.267 -21.536  1.00  0.00           H
ATOM    607  CA  SER    42     -20.520  31.389 -22.861  1.00  0.00           C
ATOM    608  HA  SER    42     -19.576  30.844 -22.881  1.00  0.00           H
ATOM    609  C   SER    42     -20.194  32.874 -22.804  1.00  0.00           C
ATOM    610  O   SER    42     -20.928  33.662 -22.209  1.00  0.00           O
ATOM    611  CB  SER    42     -21.321  31.084 -24.128  1.00  0.00           C
ATOM    612  HB2 SER    42     -20.759  31.428 -24.996  1.00  0.00           H
ATOM    613  HB3 SER    42     -22.275  31.609 -24.081  1.00  0.00           H
ATOM    614  OG  SER    42     -21.564  29.695 -24.256  1.00  0.00           O
ATOM    615  HG  SER    42     -22.067  29.561 -25.063  1.00  0.00           H
ATOM    616  N   VAL    43     -19.083  33.245 -23.430  1.00  0.00           N
ATOM    617  H   VAL    43     -18.491  32.535 -23.836  1.00  0.00           H
ATOM    618  CA  VAL    43     -18.689  34.642 -23.550  1.00  0.00           C
ATOM    619  HA  VAL    43     -19.587  35.260 -23.569  1.00  0.00           H
ATOM    620  C   VAL    43     -17.907  34.826 -24.848  1.00  0.00           C
ATOM    621  O   VAL    43     -17.135  33.953 -25.245  1.00  0.00           O
ATOM    622  CB  VAL    43     -17.849  35.105 -22.335  1.00  0.00           C
ATOM    623  HB  VAL    43     -18.444  34.947 -21.436  1.00  0.00           H
ATOM    624  CG1 VAL    43     -16.576  34.277 -22.203  1.00  0.00           C
ATOM    625 HG11 VAL    43     -15.959  34.416 -23.091  1.00  0.00           H
ATOM    626 HG12 VAL    43     -16.837  33.223 -22.103  1.00  0.00           H
ATOM    627 HG13 VAL    43     -16.022  34.600 -21.321  1.00  0.00           H
ATOM    628  CG2 VAL    43     -17.529  36.593 -22.427  1.00  0.00           C
ATOM    629 HG21 VAL    43     -16.932  36.782 -23.319  1.00  0.00           H
ATOM    630 HG22 VAL    43     -16.968  36.899 -21.544  1.00  0.00           H
ATOM    631 HG23 VAL    43     -18.457  37.161 -22.483  1.00  0.00           H
ATOM    632  N   CYS    44     -18.134  35.947 -25.526  1.00  0.00           N
ATOM    633  H   CYS    44     -18.766  36.636 -25.145  1.00  0.00           H
ATOM    634  CA  CYS    44     -17.489  36.201 -26.808  1.00  0.00           C
ATOM    635  HA  CYS    44     -16.472  35.812 -26.748  1.00  0.00           H
ATOM    636  C   CYS    44     -17.396  37.695 -27.113  1.00  0.00           C
ATOM    637  O   CYS    44     -18.052  38.187 -28.032  1.00  0.00           O
ATOM    638  CB  CYS    44     -18.247  35.484 -27.928  1.00  0.00           C
ATOM    639  HB2 CYS    44     -19.215  35.971 -28.049  1.00  0.00           H
ATOM    640  HB3 CYS    44     -18.397  34.447 -27.627  1.00  0.00           H
ATOM    641  SG  CYS    44     -17.413  35.490 -29.525  1.00  0.00           S
ATOM    642  N   ASN    45     -16.586  38.410 -26.335  1.00  0.00           N
ATOM    643  H   ASN    45     -16.140  37.960 -25.549  1.00  0.00           H
ATOM    644  CA  ASN    45     -16.323  39.826 -26.584  1.00  0.00           C
ATOM    645  HA  ASN    45     -17.117  40.210 -27.224  1.00  0.00           H
ATOM    646  C   ASN    45     -14.985  39.998 -27.294  1.00  0.00           C
ATOM    647  O   ASN    45     -14.058  40.614 -26.767  1.00  0.00           O
ATOM    648  CB  ASN    45     -16.332  40.624 -25.278  1.00  0.00           C
ATOM    649  HB2 ASN    45     -16.187  41.678 -25.513  1.00  0.00           H
ATOM    650  HB3 ASN    45     -15.512  40.275 -24.651  1.00  0.00           H
ATOM    651  CG  ASN    45     -17.629  40.473 -24.508  1.00  0.00           C
ATOM    652  OD1 ASN    45     -18.195  39.384 -24.428  1.00  0.00           O
ATOM    653  ND2 ASN    45     -18.112  41.574 -23.945  1.00  0.00           N
ATOM    654 HD21 ASN    45     -18.977  41.538 -23.426  1.00  0.00           H
ATOM    655 HD22 ASN    45     -17.614  42.448 -24.036  1.00  0.00           H
ATOM    656  N   VAL    46     -14.896  39.453 -28.501  1.00  0.00           N
ATOM    657  H   VAL    46     -15.737  39.136 -28.962  1.00  0.00           H
ATOM    658  CA  VAL    46     -13.615  39.302 -29.175  1.00  0.00           C
ATOM    659  HA  VAL    46     -12.944  38.928 -28.401  1.00  0.00           H
ATOM    660  C   VAL    46     -13.003  40.602 -29.699  1.00  0.00           C
ATOM    661  O   VAL    46     -11.787  40.734 -29.717  1.00  0.00           O
ATOM    662  CB  VAL    46     -13.731  38.308 -30.349  1.00  0.00           C
ATOM    663  HB  VAL    46     -12.829  38.381 -30.957  1.00  0.00           H
ATOM    664  CG1 VAL    46     -13.845  36.892 -29.823  1.00  0.00           C
ATOM    665 HG11 VAL    46     -14.743  36.803 -29.212  1.00  0.00           H
ATOM    666 HG12 VAL    46     -12.969  36.658 -29.218  1.00  0.00           H
ATOM    667 HG13 VAL    46     -13.905  36.197 -30.660  1.00  0.00           H
ATOM    668  CG2 VAL    46     -14.922  38.654 -31.235  1.00  0.00           C
ATOM    669 HG21 VAL    46     -15.840  38.589 -30.651  1.00  0.00           H
ATOM    670 HG22 VAL    46     -14.971  37.953 -32.068  1.00  0.00           H
ATOM    671 HG23 VAL    46     -14.807  39.668 -31.619  1.00  0.00           H
ATOM    672  N   MET    47     -13.820  41.564 -30.113  1.00  0.00           N
ATOM    673  H   MET    47     -14.816  41.479 -29.967  1.00  0.00           H
ATOM    674  CA  MET    47     -13.277  42.745 -30.780  1.00  0.00           C
ATOM    675  HA  MET    47     -12.202  42.581 -30.854  1.00  0.00           H
ATOM    676  C   MET    47     -13.451  44.046 -30.001  1.00  0.00           C
ATOM    677  O   MET    47     -13.420  45.131 -30.584  1.00  0.00           O
ATOM    678  CB  MET    47     -13.910  42.887 -32.162  1.00  0.00           C
ATOM    679  HB2 MET    47     -13.445  43.732 -32.670  1.00  0.00           H
ATOM    680  HB3 MET    47     -14.975  43.080 -32.036  1.00  0.00           H
ATOM    681  CG  MET    47     -13.743  41.653 -33.027  1.00  0.00           C
ATOM    682  HG2 MET    47     -14.058  40.783 -32.451  1.00  0.00           H
ATOM    683  HG3 MET    47     -12.689  41.554 -33.287  1.00  0.00           H
ATOM    684  SD  MET    47     -14.703  41.708 -34.548  1.00  0.00           S
ATOM    685  CE  MET    47     -15.015  39.962 -34.778  1.00  0.00           C
ATOM    686  HE1 MET    47     -15.604  39.814 -35.683  1.00  0.00           H
ATOM    687  HE2 MET    47     -15.565  39.575 -33.920  1.00  0.00           H
ATOM    688  HE3 MET    47     -14.067  39.433 -34.871  1.00  0.00           H
ATOM    689  N   SER    48     -13.614  43.935 -28.687  1.00  0.00           N
ATOM    690  H   SER    48     -13.659  43.016 -28.271  1.00  0.00           H
ATOM    691  CA  SER    48     -13.729  45.112 -27.832  1.00  0.00           C
ATOM    692  HA  SER    48     -14.013  45.954 -28.463  1.00  0.00           H
ATOM    693  C   SER    48     -12.395  45.439 -27.165  1.00  0.00           C
ATOM    694  O   SER    48     -12.327  46.292 -26.281  1.00  0.00           O
ATOM    695  CB  SER    48     -14.812  44.905 -26.769  1.00  0.00           C
ATOM    696  HB2 SER    48     -14.838  45.777 -26.115  1.00  0.00           H
ATOM    697  HB3 SER    48     -14.568  44.019 -26.183  1.00  0.00           H
ATOM    698  OG  SER    48     -16.090  44.732 -27.356  1.00  0.00           O
ATOM    699  HG  SER    48     -16.047  43.958 -27.923  1.00  0.00           H
ATOM    700  N   GLY    49     -11.337  44.757 -27.591  1.00  0.00           N
ATOM    701  H   GLY    49     -11.456  44.062 -28.314  1.00  0.00           H
ATOM    702  CA  GLY    49     -10.014  44.988 -27.041  1.00  0.00           C
ATOM    703  HA2 GLY    49      -9.971  46.006 -26.654  1.00  0.00           H
ATOM    704  HA3 GLY    49      -9.280  44.871 -27.838  1.00  0.00           H
ATOM    705  C   GLY    49      -9.668  44.029 -25.920  1.00  0.00           C
ATOM    706  O   GLY    49      -9.915  42.828 -26.024  1.00  0.00           O
ATOM    707  N   ASP    50      -9.087  44.558 -24.847  1.00  0.00           N
ATOM    708  H   ASP    50      -8.882  45.547 -24.834  1.00  0.00           H
ATOM    709  CA  ASP    50      -8.739  43.744 -23.689  1.00  0.00           C
ATOM    710  HA  ASP    50      -8.397  42.776 -24.056  1.00  0.00           H
ATOM    711  C   ASP    50      -9.949  43.525 -22.797  1.00  0.00           C
ATOM    712  O   ASP    50     -10.611  44.478 -22.388  1.00  0.00           O
ATOM    713  CB  ASP    50      -7.607  44.390 -22.887  1.00  0.00           C
ATOM    714  HB2 ASP    50      -7.647  44.017 -21.864  1.00  0.00           H
ATOM    715  HB3 ASP    50      -7.752  45.470 -22.886  1.00  0.00           H
ATOM    716  CG  ASP    50      -6.238  44.085 -23.462  1.00  0.00           C
ATOM    717  OD1 ASP    50      -6.120  43.099 -24.222  1.00  0.00           O
ATOM    718  OD2 ASP    50      -5.279  44.823 -23.147  1.00  0.00           O
ATOM    719  N   GLN    51     -10.231  42.261 -22.498  1.00  0.00           N
ATOM    720  H   GLN    51      -9.633  41.528 -22.852  1.00  0.00           H
ATOM    721  CA  GLN    51     -11.377  41.902 -21.675  1.00  0.00           C
ATOM    722  HA  GLN    51     -11.967  42.804 -21.512  1.00  0.00           H
ATOM    723  C   GLN    51     -10.936  41.371 -20.316  1.00  0.00           C
ATOM    724  O   GLN    51      -9.871  40.767 -20.191  1.00  0.00           O
ATOM    725  CB  GLN    51     -12.242  40.861 -22.390  1.00  0.00           C
ATOM    726  HB2 GLN    51     -13.071  40.596 -21.734  1.00  0.00           H
ATOM    727  HB3 GLN    51     -11.630  39.978 -22.577  1.00  0.00           H
ATOM    728  CG  GLN    51     -12.814  41.332 -23.712  1.00  0.00           C
ATOM    729  HG2 GLN    51     -13.333  40.499 -24.185  1.00  0.00           H
ATOM    730  HG3 GLN    51     -11.994  41.660 -24.351  1.00  0.00           H
ATOM    731  CD  GLN    51     -13.788  42.479 -23.545  1.00  0.00           C
ATOM    732  OE1 GLN    51     -13.588  43.565 -24.091  1.00  0.00           O
ATOM    733  NE2 GLN    51     -14.855  42.241 -22.790  1.00  0.00           N
ATOM    734 HE21 GLN    51     -15.543  42.966 -22.645  1.00  0.00           H
ATOM    735 HE22 GLN    51     -14.978  41.335 -22.361  1.00  0.00           H
ATOM    736  N   ASP    52     -11.763  41.599 -19.302  1.00  0.00           N
ATOM    737  H   ASP    52     -12.606  42.131 -19.466  1.00  0.00           H
ATOM    738  CA  ASP    52     -11.488  41.103 -17.958  1.00  0.00           C
ATOM    739  HA  ASP    52     -10.801  40.260 -18.030  1.00  0.00           H
ATOM    740  C   ASP    52     -12.781  40.629 -17.304  1.00  0.00           C
ATOM    741  O   ASP    52     -13.194  41.146 -16.267  1.00  0.00           O
ATOM    742  CB  ASP    52     -10.820  42.186 -17.109  1.00  0.00           C
ATOM    743  HB2 ASP    52     -11.561  42.949 -16.870  1.00  0.00           H
ATOM    744  HB3 ASP    52     -10.011  42.633 -17.687  1.00  0.00           H
ATOM    745  CG  ASP    52     -10.248  41.643 -15.814  1.00  0.00           C
ATOM    746  OD1 ASP    52      -9.783  40.485 -15.806  1.00  0.00           O
ATOM    747  OD2 ASP    52     -10.265  42.376 -14.803  1.00  0.00           O
ATOM    748  N   ASN    53     -13.416  39.639 -17.921  1.00  0.00           N
ATOM    749  H   ASN    53     -12.990  39.213 -18.732  1.00  0.00           H
ATOM    750  CA  ASN    53     -14.708  39.150 -17.463  1.00  0.00           C
ATOM    751  HA  ASN    53     -15.150  39.925 -16.836  1.00  0.00           H
ATOM    752  C   ASN    53     -14.569  37.893 -16.617  1.00  0.00           C
ATOM    753  O   ASN    53     -14.037  36.883 -17.075  1.00  0.00           O
ATOM    754  CB  ASN    53     -15.622  38.879 -18.657  1.00  0.00           C
ATOM    755  HB2 ASN    53     -16.649  38.802 -18.300  1.00  0.00           H
ATOM    756  HB3 ASN    53     -15.326  37.936 -19.117  1.00  0.00           H
ATOM    757  CG  ASN    53     -15.551  39.974 -19.703  1.00  0.00           C
ATOM    758  OD1 ASN    53     -14.922  39.807 -20.750  1.00  0.00           O
ATOM    759  ND2 ASN    53     -16.188  41.107 -19.422  1.00  0.00           N
ATOM    760 HD21 ASN    53     -16.168  41.874 -20.079  1.00  0.00           H
ATOM    761 HD22 ASN    53     -16.691  41.201 -18.551  1.00  0.00           H
ATOM    762  N   TRP    54     -15.056  37.962 -15.381  1.00  0.00           N
ATOM    763  H   TRP    54     -15.544  38.798 -15.093  1.00  0.00           H
ATOM    764  CA  TRP    54     -14.907  36.866 -14.429  1.00  0.00           C
ATOM    765  HA  TRP    54     -14.173  36.182 -14.856  1.00  0.00           H
ATOM    766  C   TRP    54     -16.199  36.086 -14.221  1.00  0.00           C
ATOM    767  O   TRP    54     -17.291  36.653 -14.228  1.00  0.00           O
ATOM    768  CB  TRP    54     -14.413  37.395 -13.081  1.00  0.00           C
ATOM    769  HB2 TRP    54     -14.545  36.611 -12.335  1.00  0.00           H
ATOM    770  HB3 TRP    54     -15.017  38.260 -12.809  1.00  0.00           H
ATOM    771  CG  TRP    54     -12.976  37.806 -13.084  1.00  0.00           C
ATOM    772  CD1 TRP    54     -12.453  38.946 -13.618  1.00  0.00           C
ATOM    773  HD1 TRP    54     -13.025  39.712 -14.121  1.00  0.00           H
ATOM    774  CD2 TRP    54     -11.875  37.088 -12.513  1.00  0.00           C
ATOM    775  NE1 TRP    54     -11.094  38.979 -13.424  1.00  0.00           N
ATOM    776  HE1 TRP    54     -10.475  39.716 -13.731  1.00  0.00           H
ATOM    777  CE2 TRP    54     -10.714  37.850 -12.747  1.00  0.00           C
ATOM    778  CE3 TRP    54     -11.757  35.873 -11.832  1.00  0.00           C
ATOM    779  HE3 TRP    54     -12.627  35.264 -11.637  1.00  0.00           H
ATOM    780  CZ2 TRP    54      -9.454  37.439 -12.324  1.00  0.00           C
ATOM    781  HZ2 TRP    54      -8.576  38.039 -12.513  1.00  0.00           H
ATOM    782  CZ3 TRP    54     -10.504  35.466 -11.413  1.00  0.00           C
ATOM    783  HZ3 TRP    54     -10.399  34.529 -10.886  1.00  0.00           H
ATOM    784  CH2 TRP    54      -9.370  36.247 -11.660  1.00  0.00           C
ATOM    785  HH2 TRP    54      -8.406  35.900 -11.318  1.00  0.00           H
ATOM    786  N   LEU    55     -16.058  34.778 -14.035  1.00  0.00           N
ATOM    787  H   LEU    55     -15.138  34.371 -14.124  1.00  0.00           H
ATOM    788  CA  LEU    55     -17.181  33.909 -13.707  1.00  0.00           C
ATOM    789  HA  LEU    55     -18.050  34.531 -13.492  1.00  0.00           H
ATOM    790  C   LEU    55     -16.844  33.075 -12.480  1.00  0.00           C
ATOM    791  O   LEU    55     -15.930  32.252 -12.514  1.00  0.00           O
ATOM    792  CB  LEU    55     -17.529  32.999 -14.885  1.00  0.00           C
ATOM    793  HB2 LEU    55     -16.602  32.552 -15.245  1.00  0.00           H
ATOM    794  HB3 LEU    55     -17.961  33.621 -15.669  1.00  0.00           H
ATOM    795  CG  LEU    55     -18.513  31.864 -14.594  1.00  0.00           C
ATOM    796  HG  LEU    55     -18.150  31.315 -13.725  1.00  0.00           H
ATOM    797  CD1 LEU    55     -19.888  32.409 -14.260  1.00  0.00           C
ATOM    798 HD11 LEU    55     -20.276  32.964 -15.114  1.00  0.00           H
ATOM    799 HD12 LEU    55     -19.816  33.072 -13.398  1.00  0.00           H
ATOM    800 HD13 LEU    55     -20.560  31.583 -14.028  1.00  0.00           H
ATOM    801  CD2 LEU    55     -18.584  30.904 -15.771  1.00  0.00           C
ATOM    802 HD21 LEU    55     -18.945  31.435 -16.652  1.00  0.00           H
ATOM    803 HD22 LEU    55     -19.266  30.088 -15.533  1.00  0.00           H
ATOM    804 HD23 LEU    55     -17.591  30.501 -15.971  1.00  0.00           H
ATOM    805  N   ARG    56     -17.580  33.289 -11.396  1.00  0.00           N
ATOM    806  H   ARG    56     -18.348  33.943 -11.441  1.00  0.00           H
ATOM    807  CA  ARG    56     -17.302  32.599 -10.143  1.00  0.00           C
ATOM    808  HA  ARG    56     -16.386  32.026 -10.284  1.00  0.00           H
ATOM    809  C   ARG    56     -18.413  31.623  -9.774  1.00  0.00           C
ATOM    810  O   ARG    56     -19.594  31.967  -9.819  1.00  0.00           O
ATOM    811  CB  ARG    56     -17.103  33.608  -9.014  1.00  0.00           C
ATOM    812  HB2 ARG    56     -18.067  34.064  -8.789  1.00  0.00           H
ATOM    813  HB3 ARG    56     -16.409  34.375  -9.359  1.00  0.00           H
ATOM    814  CG  ARG    56     -16.551  33.008  -7.735  1.00  0.00           C
ATOM    815  HG2 ARG    56     -15.467  33.121  -7.727  1.00  0.00           H
ATOM    816  HG3 ARG    56     -16.807  31.949  -7.698  1.00  0.00           H
ATOM    817  CD  ARG    56     -17.131  33.701  -6.518  1.00  0.00           C
ATOM    818  HD2 ARG    56     -17.069  34.780  -6.662  1.00  0.00           H
ATOM    819  HD3 ARG    56     -16.551  33.418  -5.640  1.00  0.00           H
ATOM    820  NE  ARG    56     -18.527  33.331  -6.304  1.00  0.00           N
ATOM    821  HE  ARG    56     -18.933  32.641  -6.920  1.00  0.00           H
ATOM    822  CZ  ARG    56     -19.297  33.844  -5.351  1.00  0.00           C
ATOM    823  NH1 ARG    56     -20.556  33.448  -5.228  1.00  0.00           N
ATOM    824 HH11 ARG    56     -21.141  33.842  -4.505  1.00  0.00           H
ATOM    825 HH12 ARG    56     -20.930  32.753  -5.858  1.00  0.00           H
ATOM    826  NH2 ARG    56     -18.808  34.757  -4.523  1.00  0.00           N
ATOM    827 HH21 ARG    56     -19.395  35.149  -3.800  1.00  0.00           H
ATOM    828 HH22 ARG    56     -17.849  35.060  -4.615  1.00  0.00           H
ATOM    829  N   THR    57     -18.025  30.408  -9.400  1.00  0.00           N
ATOM    830  H   THR    57     -17.039  30.188  -9.397  1.00  0.00           H
ATOM    831  CA  THR    57     -18.980  29.384  -8.994  1.00  0.00           C
ATOM    832  HA  THR    57     -19.766  29.374  -9.749  1.00  0.00           H
ATOM    833  C   THR    57     -19.586  29.703  -7.632  1.00  0.00           C
ATOM    834  O   THR    57     -19.328  30.760  -7.055  1.00  0.00           O
ATOM    835  CB  THR    57     -18.322  27.993  -8.928  1.00  0.00           C
ATOM    836  HB  THR    57     -19.099  27.247  -8.763  1.00  0.00           H
ATOM    837  OG1 THR    57     -17.379  27.960  -7.850  1.00  0.00           O
ATOM    838  HG1 THR    57     -17.855  28.161  -7.041  1.00  0.00           H
ATOM    839  CG2 THR    57     -17.609  27.679 -10.231  1.00  0.00           C
ATOM    840 HG21 THR    57     -16.829  28.420 -10.406  1.00  0.00           H
ATOM    841 HG22 THR    57     -18.325  27.704 -11.052  1.00  0.00           H
ATOM    842 HG23 THR    57     -17.161  26.687 -10.170  1.00  0.00           H
ATOM    843  N   ASN    58     -20.399  28.783  -7.123  1.00  0.00           N
ATOM    844  H   ASN    58     -20.645  27.979  -7.683  1.00  0.00           H
ATOM    845  CA  ASN    58     -20.944  28.906  -5.778  1.00  0.00           C
ATOM    846  HA  ASN    58     -21.171  29.958  -5.606  1.00  0.00           H
ATOM    847  C   ASN    58     -19.932  28.453  -4.737  1.00  0.00           C
ATOM    848  O   ASN    58     -18.796  28.124  -5.070  1.00  0.00           O
ATOM    849  CB  ASN    58     -22.231  28.095  -5.641  1.00  0.00           C
ATOM    850  HB2 ASN    58     -22.498  28.040  -4.586  1.00  0.00           H
ATOM    851  HB3 ASN    58     -22.053  27.090  -6.024  1.00  0.00           H
ATOM    852  CG  ASN    58     -23.388  28.707  -6.403  1.00  0.00           C
ATOM    853  OD1 ASN    58     -23.498  29.929  -6.511  1.00  0.00           O
ATOM    854  ND2 ASN    58     -24.260  27.858  -6.936  1.00  0.00           N
ATOM    855 HD21 ASN    58     -25.053  28.208  -7.455  1.00  0.00           H
ATOM    856 HD22 ASN    58     -24.130  26.863  -6.822  1.00  0.00           H
ATOM    857  N   TRP    59     -20.349  28.433  -3.477  1.00  0.00           N
ATOM    858  H   TRP    59     -21.284  28.747  -3.260  1.00  0.00           H
ATOM    859  CA  TRP    59     -19.485  27.968  -2.402  1.00  0.00           C
ATOM    860  HA  TRP    59     -18.474  28.330  -2.587  1.00  0.00           H
ATOM    861  C   TRP    59     -19.461  26.447  -2.370  1.00  0.00           C
ATOM    862  O   TRP    59     -20.499  25.805  -2.217  1.00  0.00           O
ATOM    863  CB  TRP    59     -19.954  28.523  -1.057  1.00  0.00           C
ATOM    864  HB2 TRP    59     -20.839  27.968  -0.745  1.00  0.00           H
ATOM    865  HB3 TRP    59     -20.213  29.573  -1.190  1.00  0.00           H
ATOM    866  CG  TRP    59     -18.926  28.423   0.029  1.00  0.00           C
ATOM    867  CD1 TRP    59     -17.849  29.240   0.212  1.00  0.00           C
ATOM    868  HD1 TRP    59     -17.595  30.078  -0.420  1.00  0.00           H
ATOM    869  CD2 TRP    59     -18.882  27.459   1.089  1.00  0.00           C
ATOM    870  NE1 TRP    59     -17.135  28.844   1.316  1.00  0.00           N
ATOM    871  HE1 TRP    59     -16.295  29.285   1.662  1.00  0.00           H
ATOM    872  CE2 TRP    59     -17.748  27.753   1.872  1.00  0.00           C
ATOM    873  CE3 TRP    59     -19.689  26.376   1.450  1.00  0.00           C
ATOM    874  HE3 TRP    59     -20.566  26.125   0.871  1.00  0.00           H
ATOM    875  CZ2 TRP    59     -17.401  27.003   2.992  1.00  0.00           C
ATOM    876  HZ2 TRP    59     -16.527  27.243   3.579  1.00  0.00           H
ATOM    877  CZ3 TRP    59     -19.342  25.632   2.563  1.00  0.00           C
ATOM    878  HZ3 TRP    59     -19.955  24.792   2.852  1.00  0.00           H
ATOM    879  CH2 TRP    59     -18.209  25.950   3.321  1.00  0.00           C
ATOM    880  HH2 TRP    59     -17.967  25.350   4.186  1.00  0.00           H
ATOM    881  N   VAL    60     -18.273  25.874  -2.522  1.00  0.00           N
ATOM    882  H   VAL    60     -17.454  26.455  -2.632  1.00  0.00           H
ATOM    883  CA  VAL    60     -18.126  24.425  -2.533  1.00  0.00           C
ATOM    884  HA  VAL    60     -19.121  24.016  -2.710  1.00  0.00           H
ATOM    885  C   VAL    60     -17.596  23.910  -1.203  1.00  0.00           C
ATOM    886  O   VAL    60     -16.449  24.172  -0.846  1.00  0.00           O
ATOM    887  CB  VAL    60     -17.179  23.962  -3.651  1.00  0.00           C
ATOM    888  HB  VAL    60     -16.156  24.219  -3.375  1.00  0.00           H
ATOM    889  CG1 VAL    60     -17.264  22.453  -3.822  1.00  0.00           C
ATOM    890 HG11 VAL    60     -18.281  22.175  -4.099  1.00  0.00           H
ATOM    891 HG12 VAL    60     -16.997  21.966  -2.884  1.00  0.00           H
ATOM    892 HG13 VAL    60     -16.575  22.137  -4.605  1.00  0.00           H
ATOM    893  CG2 VAL    60     -17.516  24.669  -4.951  1.00  0.00           C
ATOM    894 HG21 VAL    60     -18.537  24.424  -5.244  1.00  0.00           H
ATOM    895 HG22 VAL    60     -16.826  24.345  -5.730  1.00  0.00           H
ATOM    896 HG23 VAL    60     -17.427  25.746  -4.812  1.00  0.00           H
ATOM    897  N   TYR    61     -18.430  23.177  -0.473  1.00  0.00           N
ATOM    898  H   TYR    61     -19.376  23.034  -0.795  1.00  0.00           H
ATOM    899  CA  TYR    61     -18.003  22.576   0.785  1.00  0.00           C
ATOM    900  HA  TYR    61     -17.550  23.352   1.401  1.00  0.00           H
ATOM    901  C   TYR    61     -16.966  21.490   0.521  1.00  0.00           C
ATOM    902  O   TYR    61     -17.259  20.473  -0.106  1.00  0.00           O
ATOM    903  CB  TYR    61     -19.198  22.004   1.552  1.00  0.00           C
ATOM    904  HB2 TYR    61     -19.716  21.297   0.904  1.00  0.00           H
ATOM    905  HB3 TYR    61     -19.870  22.825   1.804  1.00  0.00           H
ATOM    906  CG  TYR    61     -18.817  21.290   2.830  1.00  0.00           C
ATOM    907  CD1 TYR    61     -17.933  21.868   3.733  1.00  0.00           C
ATOM    908  HD1 TYR    61     -17.515  22.840   3.518  1.00  0.00           H
ATOM    909  CD2 TYR    61     -19.346  20.044   3.138  1.00  0.00           C
ATOM    910  HD2 TYR    61     -20.040  19.578   2.454  1.00  0.00           H
ATOM    911  CE1 TYR    61     -17.580  21.221   4.901  1.00  0.00           C
ATOM    912  HE1 TYR    61     -16.887  21.682   5.589  1.00  0.00           H
ATOM    913  CE2 TYR    61     -19.000  19.389   4.306  1.00  0.00           C
ATOM    914  HE2 TYR    61     -19.418  18.419   4.529  1.00  0.00           H
ATOM    915  CZ  TYR    61     -18.117  19.983   5.184  1.00  0.00           C
ATOM    916  OH  TYR    61     -17.770  19.337   6.350  1.00  0.00           O
ATOM    917  HH  TYR    61     -17.151  19.813   6.909  1.00  0.00           H
ATOM    918  N   ARG    62     -15.750  21.722   1.005  1.00  0.00           N
ATOM    919  H   ARG    62     -15.599  22.547   1.568  1.00  0.00           H
ATOM    920  CA  ARG    62     -14.627  20.827   0.752  1.00  0.00           C
ATOM    921  HA  ARG    62     -14.558  20.690  -0.327  1.00  0.00           H
ATOM    922  C   ARG    62     -14.831  19.449   1.371  1.00  0.00           C
ATOM    923  O   ARG    62     -14.461  18.434   0.781  1.00  0.00           O
ATOM    924  CB  ARG    62     -13.335  21.450   1.282  1.00  0.00           C
ATOM    925  HB2 ARG    62     -13.485  21.704   2.331  1.00  0.00           H
ATOM    926  HB3 ARG    62     -13.137  22.358   0.713  1.00  0.00           H
ATOM    927  CG  ARG    62     -12.120  20.554   1.181  1.00  0.00           C
ATOM    928  HG2 ARG    62     -12.026  20.194   0.156  1.00  0.00           H
ATOM    929  HG3 ARG    62     -12.245  19.706   1.854  1.00  0.00           H
ATOM    930  CD  ARG    62     -10.863  21.307   1.560  1.00  0.00           C
ATOM    931  HD2 ARG    62     -10.791  22.199   0.938  1.00  0.00           H
ATOM    932  HD3 ARG    62     -10.003  20.664   1.374  1.00  0.00           H
ATOM    933  NE  ARG    62     -10.848  21.713   2.962  1.00  0.00           N
ATOM    934  HE  ARG    62     -11.350  22.551   3.218  1.00  0.00           H
ATOM    935  CZ  ARG    62     -10.214  21.048   3.922  1.00  0.00           C
ATOM    936  NH1 ARG    62      -9.541  19.943   3.630  1.00  0.00           N
ATOM    937 HH11 ARG    62      -9.058  19.438   4.359  1.00  0.00           H
ATOM    938 HH12 ARG    62      -9.512  19.606   2.678  1.00  0.00           H
ATOM    939  NH2 ARG    62     -10.250  21.487   5.172  1.00  0.00           N
ATOM    940 HH21 ARG    62      -9.766  20.980   5.899  1.00  0.00           H
ATOM    941 HH22 ARG    62     -10.762  22.328   5.397  1.00  0.00           H
ATOM    942  N   GLY    63     -15.421  19.418   2.560  1.00  0.00           N
ATOM    943  H   GLY    63     -15.724  20.283   2.983  1.00  0.00           H
ATOM    944  CA  GLY    63     -15.640  18.169   3.265  1.00  0.00           C
ATOM    945  HA2 GLY    63     -16.096  17.453   2.581  1.00  0.00           H
ATOM    946  HA3 GLY    63     -16.313  18.350   4.103  1.00  0.00           H
ATOM    947  C   GLY    63     -14.344  17.587   3.793  1.00  0.00           C
ATOM    948  O   GLY    63     -13.531  18.296   4.387  1.00  0.00           O
ATOM    949  N   GLU    64     -14.147  16.292   3.569  1.00  0.00           N
ATOM    950  H   GLU    64     -14.838  15.773   3.046  1.00  0.00           H
ATOM    951  CA  GLU    64     -12.959  15.601   4.058  1.00  0.00           C
ATOM    952  HA  GLU    64     -12.564  16.179   4.894  1.00  0.00           H
ATOM    953  C   GLU    64     -11.873  15.520   2.989  1.00  0.00           C
ATOM    954  O   GLU    64     -10.853  14.854   3.175  1.00  0.00           O
ATOM    955  CB  GLU    64     -13.323  14.196   4.540  1.00  0.00           C
ATOM    956  HB1 GLU    64     -13.718  13.617   3.706  1.00  0.00           H
ATOM    957  HB2 GLU    64     -14.077  14.265   5.324  1.00  0.00           H
ATOM    958  HB3 GLU    64     -12.433  13.705   4.934  1.00  0.00           H
ATOM    959  N   ALA    65     -12.100  16.201   1.871  1.00  0.00           N
ATOM    960  H   ALA    65     -12.941  16.756   1.795  1.00  0.00           H
ATOM    961  CA  ALA    65     -11.167  16.169   0.750  1.00  0.00           C
ATOM    962  HA  ALA    65     -10.927  15.124   0.556  1.00  0.00           H
ATOM    963  C   ALA    65      -9.862  16.889   1.072  1.00  0.00           C
ATOM    964  O   ALA    65      -9.864  18.056   1.466  1.00  0.00           O
ATOM    965  CB  ALA    65     -11.807  16.777  -0.486  1.00  0.00           C
ATOM    966  HB1 ALA    65     -12.047  17.823  -0.294  1.00  0.00           H
ATOM    967  HB2 ALA    65     -12.720  16.233  -0.727  1.00  0.00           H
ATOM    968  HB3 ALA    65     -11.113  16.712  -1.324  1.00  0.00           H
ATOM    969  N   GLU    66      -8.748  16.182   0.906  1.00  0.00           N
ATOM    970  H   GLU    66      -8.818  15.204   0.665  1.00  0.00           H
ATOM    971  CA  GLU    66      -7.429  16.782   1.062  1.00  0.00           C
ATOM    972  HA  GLU    66      -7.424  17.397   1.962  1.00  0.00           H
ATOM    973  C   GLU    66      -7.127  17.651  -0.151  1.00  0.00           C
ATOM    974  O   GLU    66      -7.027  18.874  -0.049  1.00  0.00           O
ATOM    975  CB  GLU    66      -6.355  15.705   1.226  1.00  0.00           C
ATOM    976  HB2 GLU    66      -6.251  15.178   0.277  1.00  0.00           H
ATOM    977  HB3 GLU    66      -6.686  15.007   1.995  1.00  0.00           H
ATOM    978  CG  GLU    66      -4.989  16.242   1.625  1.00  0.00           C
ATOM    979  HG2 GLU    66      -4.893  17.263   1.254  1.00  0.00           H
ATOM    980  HG3 GLU    66      -4.221  15.616   1.170  1.00  0.00           H
ATOM    981  CD  GLU    66      -4.782  16.249   3.128  1.00  0.00           C
ATOM    982  OE1 GLU    66      -5.164  15.257   3.785  1.00  0.00           O
ATOM    983  OE2 GLU    66      -4.241  17.246   3.652  1.00  0.00           O
ATOM    984  N   ARG    67      -6.986  17.001  -1.302  1.00  0.00           N
ATOM    985  H   ARG    67      -6.984  15.991  -1.293  1.00  0.00           H
ATOM    986  CA  ARG    67      -6.834  17.690  -2.576  1.00  0.00           C
ATOM    987  HA  ARG    67      -6.780  18.764  -2.398  1.00  0.00           H
ATOM    988  C   ARG    67      -8.039  17.378  -3.456  1.00  0.00           C
ATOM    989  O   ARG    67      -8.789  16.443  -3.178  1.00  0.00           O
ATOM    990  CB  ARG    67      -5.538  17.272  -3.272  1.00  0.00           C
ATOM    991  HB2 ARG    67      -4.713  17.408  -2.572  1.00  0.00           H
ATOM    992  HB3 ARG    67      -5.390  17.917  -4.138  1.00  0.00           H
ATOM    993  CG  ARG    67      -5.532  15.828  -3.744  1.00  0.00           C
ATOM    994  HG2 ARG    67      -6.231  15.722  -4.574  1.00  0.00           H
ATOM    995  HG3 ARG    67      -5.844  15.184  -2.922  1.00  0.00           H
ATOM    996  CD  ARG    67      -4.149  15.407  -4.205  1.00  0.00           C
ATOM    997  HD2 ARG    67      -3.477  15.405  -3.347  1.00  0.00           H
ATOM    998  HD3 ARG    67      -3.791  16.123  -4.945  1.00  0.00           H
ATOM    999  NE  ARG    67      -4.156  14.074  -4.803  1.00  0.00           N
ATOM   1000  HE  ARG    67      -4.247  13.280  -4.185  1.00  0.00           H
ATOM   1001  CZ  ARG    67      -4.050  13.837  -6.106  1.00  0.00           C
ATOM   1002  NH1 ARG    67      -3.918  14.847  -6.956  1.00  0.00           N
ATOM   1003 HH11 ARG    67      -3.831  14.666  -7.946  1.00  0.00           H
ATOM   1004 HH12 ARG    67      -3.905  15.797  -6.613  1.00  0.00           H
ATOM   1005  NH2 ARG    67      -4.067  12.590  -6.559  1.00  0.00           N
ATOM   1006 HH21 ARG    67      -3.979  12.411  -7.549  1.00  0.00           H
ATOM   1007 HH22 ARG    67      -4.167  11.820  -5.914  1.00  0.00           H
ATOM   1008  N   ILE    68      -8.228  18.159  -4.515  1.00  0.00           N
ATOM   1009  H   ILE    68      -7.564  18.893  -4.716  1.00  0.00           H
ATOM   1010  CA  ILE    68      -9.380  17.973  -5.391  1.00  0.00           C
ATOM   1011  HA  ILE    68      -9.828  17.023  -5.100  1.00  0.00           H
ATOM   1012  C   ILE    68      -8.978  17.903  -6.859  1.00  0.00           C
ATOM   1013  O   ILE    68      -7.879  18.310  -7.228  1.00  0.00           O
ATOM   1014  CB  ILE    68     -10.407  19.105  -5.217  1.00  0.00           C
ATOM   1015  HB  ILE    68     -11.231  18.935  -5.910  1.00  0.00           H
ATOM   1016  CG1 ILE    68      -9.763  20.451  -5.538  1.00  0.00           C
ATOM   1017 HG12 ILE    68      -9.326  20.392  -6.535  1.00  0.00           H
ATOM   1018 HG13 ILE    68      -8.976  20.637  -4.807  1.00  0.00           H
ATOM   1019  CG2 ILE    68     -10.969  19.109  -3.802  1.00  0.00           C
ATOM   1020 HG21 ILE    68     -10.161  19.278  -3.090  1.00  0.00           H
ATOM   1021 HG22 ILE    68     -11.440  18.148  -3.595  1.00  0.00           H
ATOM   1022 HG23 ILE    68     -11.709  19.904  -3.707  1.00  0.00           H
ATOM   1023  CD1 ILE    68     -10.718  21.612  -5.509  1.00  0.00           C
ATOM   1024 HD11 ILE    68     -11.514  21.446  -6.234  1.00  0.00           H
ATOM   1025 HD12 ILE    68     -10.184  22.528  -5.760  1.00  0.00           H
ATOM   1026 HD13 ILE    68     -11.148  21.704  -4.512  1.00  0.00           H
ATOM   1027  N   PHE    69      -9.875  17.380  -7.689  1.00  0.00           N
ATOM   1028  H   PHE    69     -10.734  17.010  -7.308  1.00  0.00           H
ATOM   1029  CA  PHE    69      -9.661  17.322  -9.132  1.00  0.00           C
ATOM   1030  HA  PHE    69      -8.644  17.661  -9.330  1.00  0.00           H
ATOM   1031  C   PHE    69     -10.642  18.233  -9.854  1.00  0.00           C
ATOM   1032  O   PHE    69     -11.841  18.153  -9.625  1.00  0.00           O
ATOM   1033  CB  PHE    69      -9.811  15.892  -9.652  1.00  0.00           C
ATOM   1034  HB2 PHE    69      -9.800  15.920 -10.742  1.00  0.00           H
ATOM   1035  HB3 PHE    69     -10.769  15.501  -9.309  1.00  0.00           H
ATOM   1036  CG  PHE    69      -8.731  14.961  -9.194  1.00  0.00           C
ATOM   1037  CD1 PHE    69      -8.831  14.310  -7.978  1.00  0.00           C
ATOM   1038  HD1 PHE    69      -9.696  14.477  -7.353  1.00  0.00           H
ATOM   1039  CD2 PHE    69      -7.618  14.729  -9.984  1.00  0.00           C
ATOM   1040  HD2 PHE    69      -7.527  15.226 -10.938  1.00  0.00           H
ATOM   1041  CE1 PHE    69      -7.841  13.452  -7.555  1.00  0.00           C
ATOM   1042  HE1 PHE    69      -7.930  12.952  -6.602  1.00  0.00           H
ATOM   1043  CE2 PHE    69      -6.624  13.870  -9.566  1.00  0.00           C
ATOM   1044  HE2 PHE    69      -5.760  13.697 -10.190  1.00  0.00           H
ATOM   1045  CZ  PHE    69      -6.736  13.232  -8.349  1.00  0.00           C
ATOM   1046  HZ  PHE    69      -5.958  12.560  -8.018  1.00  0.00           H
ATOM   1047  N   ILE    70     -10.134  19.091 -10.730  1.00  0.00           N
ATOM   1048  H   ILE    70      -9.136  19.109 -10.885  1.00  0.00           H
ATOM   1049  CA  ILE    70     -10.991  20.009 -11.473  1.00  0.00           C
ATOM   1050  HA  ILE    70     -11.990  19.924 -11.046  1.00  0.00           H
ATOM   1051  C   ILE    70     -11.047  19.640 -12.950  1.00  0.00           C
ATOM   1052  O   ILE    70     -10.065  19.793 -13.671  1.00  0.00           O
ATOM   1053  CB  ILE    70     -10.509  21.461 -11.333  1.00  0.00           C
ATOM   1054  HB  ILE    70      -9.487  21.529 -11.706  1.00  0.00           H
ATOM   1055  CG1 ILE    70     -10.515  21.879  -9.862  1.00  0.00           C
ATOM   1056 HG12 ILE    70      -9.929  21.155  -9.297  1.00  0.00           H
ATOM   1057 HG13 ILE    70     -11.545  21.869  -9.506  1.00  0.00           H
ATOM   1058  CG2 ILE    70     -11.379  22.393 -12.163  1.00  0.00           C
ATOM   1059 HG21 ILE    70     -12.408  22.342 -11.807  1.00  0.00           H
ATOM   1060 HG22 ILE    70     -11.341  22.090 -13.209  1.00  0.00           H
ATOM   1061 HG23 ILE    70     -11.011  23.415 -12.067  1.00  0.00           H
ATOM   1062  CD1 ILE    70      -9.939  23.254  -9.615  1.00  0.00           C
ATOM   1063 HD11 ILE    70      -8.907  23.284  -9.965  1.00  0.00           H
ATOM   1064 HD12 ILE    70      -9.968  23.474  -8.548  1.00  0.00           H
ATOM   1065 HD13 ILE    70     -10.527  23.996 -10.154  1.00  0.00           H
ATOM   1066  N   GLU    71     -12.205  19.160 -13.394  1.00  0.00           N
ATOM   1067  H   GLU    71     -12.983  19.088 -12.755  1.00  0.00           H
ATOM   1068  CA  GLU    71     -12.383  18.735 -14.778  1.00  0.00           C
ATOM   1069  HA  GLU    71     -11.397  18.720 -15.243  1.00  0.00           H
ATOM   1070  C   GLU    71     -13.259  19.706 -15.559  1.00  0.00           C
ATOM   1071  O   GLU    71     -14.418  19.927 -15.210  1.00  0.00           O
ATOM   1072  CB  GLU    71     -12.994  17.336 -14.830  1.00  0.00           C
ATOM   1073  HB2 GLU    71     -13.961  17.365 -14.327  1.00  0.00           H
ATOM   1074  HB3 GLU    71     -12.330  16.652 -14.302  1.00  0.00           H
ATOM   1075  CG  GLU    71     -13.203  16.808 -16.235  1.00  0.00           C
ATOM   1076  HG2 GLU    71     -12.241  16.490 -16.636  1.00  0.00           H
ATOM   1077  HG3 GLU    71     -13.607  17.610 -16.853  1.00  0.00           H
ATOM   1078  CD  GLU    71     -14.158  15.635 -16.277  1.00  0.00           C
ATOM   1079  OE1 GLU    71     -13.687  14.484 -16.379  1.00  0.00           O
ATOM   1080  OE2 GLU    71     -15.384  15.864 -16.212  1.00  0.00           O
ATOM   1081  N   LEU    72     -12.708  20.273 -16.626  1.00  0.00           N
ATOM   1082  H   LEU    72     -11.763  20.028 -16.884  1.00  0.00           H
ATOM   1083  CA  LEU    72     -13.440  21.242 -17.431  1.00  0.00           C
ATOM   1084  HA  LEU    72     -14.425  21.358 -16.979  1.00  0.00           H
ATOM   1085  C   LEU    72     -13.641  20.761 -18.866  1.00  0.00           C
ATOM   1086  O   LEU    72     -12.724  20.225 -19.487  1.00  0.00           O
ATOM   1087  CB  LEU    72     -12.715  22.590 -17.431  1.00  0.00           C
ATOM   1088  HB2 LEU    72     -13.335  23.299 -17.979  1.00  0.00           H
ATOM   1089  HB3 LEU    72     -11.768  22.456 -17.954  1.00  0.00           H
ATOM   1090  CG  LEU    72     -12.408  23.202 -16.065  1.00  0.00           C
ATOM   1091  HG  LEU    72     -11.672  22.573 -15.564  1.00  0.00           H
ATOM   1092  CD1 LEU    72     -11.814  24.592 -16.224  1.00  0.00           C
ATOM   1093 HD11 LEU    72     -12.534  25.240 -16.724  1.00  0.00           H
ATOM   1094 HD12 LEU    72     -10.904  24.532 -16.821  1.00  0.00           H
ATOM   1095 HD13 LEU    72     -11.578  25.001 -15.241  1.00  0.00           H
ATOM   1096  CD2 LEU    72     -13.655  23.243 -15.205  1.00  0.00           C
ATOM   1097 HD21 LEU    72     -14.408  23.868 -15.686  1.00  0.00           H
ATOM   1098 HD22 LEU    72     -13.409  23.658 -14.228  1.00  0.00           H
ATOM   1099 HD23 LEU    72     -14.045  22.233 -15.083  1.00  0.00           H
ATOM   1100  N   LYS    73     -14.853  20.953 -19.378  1.00  0.00           N
ATOM   1101  H   LYS    73     -15.588  21.295 -18.776  1.00  0.00           H
ATOM   1102  CA  LYS    73     -15.157  20.687 -20.780  1.00  0.00           C
ATOM   1103  HA  LYS    73     -14.261  20.300 -21.265  1.00  0.00           H
ATOM   1104  C   LYS    73     -15.585  21.981 -21.456  1.00  0.00           C
ATOM   1105  O   LYS    73     -16.533  22.631 -21.019  1.00  0.00           O
ATOM   1106  CB  LYS    73     -16.253  19.629 -20.917  1.00  0.00           C
ATOM   1107  HB2 LYS    73     -16.528  19.557 -21.969  1.00  0.00           H
ATOM   1108  HB3 LYS    73     -17.116  19.955 -20.337  1.00  0.00           H
ATOM   1109  CG  LYS    73     -15.851  18.245 -20.435  1.00  0.00           C
ATOM   1110  HG2 LYS    73     -15.590  18.297 -19.378  1.00  0.00           H
ATOM   1111  HG3 LYS    73     -14.987  17.905 -21.006  1.00  0.00           H
ATOM   1112  CD  LYS    73     -16.988  17.254 -20.617  1.00  0.00           C
ATOM   1113  HD2 LYS    73     -17.310  17.272 -21.658  1.00  0.00           H
ATOM   1114  HD3 LYS    73     -17.819  17.546 -19.974  1.00  0.00           H
ATOM   1115  CE  LYS    73     -16.559  15.845 -20.258  1.00  0.00           C
ATOM   1116  HE2 LYS    73     -16.267  15.820 -19.208  1.00  0.00           H
ATOM   1117  HE3 LYS    73     -15.708  15.565 -20.879  1.00  0.00           H
ATOM   1118  NZ  LYS    73     -17.660  14.869 -20.477  1.00  0.00           N
ATOM   1119  HZ1 LYS    73     -17.343  13.943 -20.229  1.00  0.00           H
ATOM   1120  HZ2 LYS    73     -17.933  14.883 -21.449  1.00  0.00           H
ATOM   1121  HZ3 LYS    73     -18.451  15.119 -19.901  1.00  0.00           H
ATOM   1122  N   PHE    74     -14.887  22.354 -22.521  1.00  0.00           N
ATOM   1123  H   PHE    74     -14.186  21.733 -22.899  1.00  0.00           H
ATOM   1124  CA  PHE    74     -15.118  23.646 -23.152  1.00  0.00           C
ATOM   1125  HA  PHE    74     -16.177  23.871 -23.030  1.00  0.00           H
ATOM   1126  C   PHE    74     -14.828  23.636 -24.647  1.00  0.00           C
ATOM   1127  O   PHE    74     -14.181  22.725 -25.163  1.00  0.00           O
ATOM   1128  CB  PHE    74     -14.264  24.719 -22.472  1.00  0.00           C
ATOM   1129  HB2 PHE    74     -14.511  24.734 -21.411  1.00  0.00           H
ATOM   1130  HB3 PHE    74     -14.507  25.685 -22.916  1.00  0.00           H
ATOM   1131  CG  PHE    74     -12.785  24.492 -22.611  1.00  0.00           C
ATOM   1132  CD1 PHE    74     -12.122  23.616 -21.767  1.00  0.00           C
ATOM   1133  HD1 PHE    74     -12.674  23.093 -21.000  1.00  0.00           H
ATOM   1134  CD2 PHE    74     -12.058  25.156 -23.584  1.00  0.00           C
ATOM   1135  HD2 PHE    74     -12.559  25.844 -24.248  1.00  0.00           H
ATOM   1136  CE1 PHE    74     -10.764  23.404 -21.894  1.00  0.00           C
ATOM   1137  HE1 PHE    74     -10.260  22.716 -21.231  1.00  0.00           H
ATOM   1138  CE2 PHE    74     -10.699  24.949 -23.715  1.00  0.00           C
ATOM   1139  HE2 PHE    74     -10.144  25.473 -24.479  1.00  0.00           H
ATOM   1140  CZ  PHE    74     -10.051  24.072 -22.868  1.00  0.00           C
ATOM   1141  HZ  PHE    74      -8.988  23.909 -22.968  1.00  0.00           H
ATOM   1142  N   THR    75     -15.320  24.664 -25.333  1.00  0.00           N
ATOM   1143  H   THR    75     -15.912  25.328 -24.855  1.00  0.00           H
ATOM   1144  CA  THR    75     -15.038  24.868 -26.748  1.00  0.00           C
ATOM   1145  HA  THR    75     -14.317  24.107 -27.048  1.00  0.00           H
ATOM   1146  C   THR    75     -14.467  26.263 -26.963  1.00  0.00           C
ATOM   1147  O   THR    75     -14.896  27.222 -26.323  1.00  0.00           O
ATOM   1148  CB  THR    75     -16.300  24.709 -27.618  1.00  0.00           C
ATOM   1149  HB  THR    75     -15.989  24.570 -28.653  1.00  0.00           H
ATOM   1150  OG1 THR    75     -17.112  25.885 -27.506  1.00  0.00           O
ATOM   1151  HG1 THR    75     -16.681  26.478 -26.886  1.00  0.00           H
ATOM   1152  CG2 THR    75     -17.107  23.491 -27.190  1.00  0.00           C
ATOM   1153 HG21 THR    75     -17.427  23.613 -26.155  1.00  0.00           H
ATOM   1154 HG22 THR    75     -16.489  22.597 -27.277  1.00  0.00           H
ATOM   1155 HG23 THR    75     -17.982  23.391 -27.832  1.00  0.00           H
ATOM   1156  N   VAL    76     -13.499  26.379 -27.864  1.00  0.00           N
ATOM   1157  H   VAL    76     -13.164  25.555 -28.342  1.00  0.00           H
ATOM   1158  CA  VAL    76     -12.911  27.676 -28.175  1.00  0.00           C
ATOM   1159  HA  VAL    76     -13.560  28.432 -27.733  1.00  0.00           H
ATOM   1160  C   VAL    76     -12.837  27.895 -29.680  1.00  0.00           C
ATOM   1161  O   VAL    76     -12.306  27.064 -30.415  1.00  0.00           O
ATOM   1162  CB  VAL    76     -11.506  27.820 -27.570  1.00  0.00           C
ATOM   1163  HB  VAL    76     -10.896  26.981 -27.906  1.00  0.00           H
ATOM   1164  CG1 VAL    76     -10.850  29.108 -28.045  1.00  0.00           C
ATOM   1165 HG11 VAL    76     -11.445  29.961 -27.719  1.00  0.00           H
ATOM   1166 HG12 VAL    76     -10.787  29.104 -29.133  1.00  0.00           H
ATOM   1167 HG13 VAL    76      -9.848  29.182 -27.623  1.00  0.00           H
ATOM   1168  CG2 VAL    76     -11.579  27.786 -26.053  1.00  0.00           C
ATOM   1169 HG21 VAL    76     -12.186  28.619 -25.700  1.00  0.00           H
ATOM   1170 HG22 VAL    76     -10.574  27.868 -25.639  1.00  0.00           H
ATOM   1171 HG23 VAL    76     -12.029  26.847 -25.732  1.00  0.00           H
ATOM   1172  N   ARG    77     -13.378  29.022 -30.131  1.00  0.00           N
ATOM   1173  H   ARG    77     -13.782  29.670 -29.470  1.00  0.00           H
ATOM   1174  CA  ARG    77     -13.406  29.351 -31.549  1.00  0.00           C
ATOM   1175  HA  ARG    77     -13.596  28.430 -32.100  1.00  0.00           H
ATOM   1176  C   ARG    77     -12.071  29.913 -32.018  1.00  0.00           C
ATOM   1177  O   ARG    77     -11.461  30.740 -31.338  1.00  0.00           O
ATOM   1178  CB  ARG    77     -14.524  30.353 -31.836  1.00  0.00           C
ATOM   1179  HB2 ARG    77     -14.564  30.527 -32.911  1.00  0.00           H
ATOM   1180  HB3 ARG    77     -14.290  31.287 -31.325  1.00  0.00           H
ATOM   1181  CG  ARG    77     -15.888  29.883 -31.375  1.00  0.00           C
ATOM   1182  HG2 ARG    77     -16.355  30.673 -30.786  1.00  0.00           H
ATOM   1183  HG3 ARG    77     -15.766  28.993 -30.757  1.00  0.00           H
ATOM   1184  CD  ARG    77     -16.785  29.548 -32.548  1.00  0.00           C
ATOM   1185  HD2 ARG    77     -17.508  28.795 -32.235  1.00  0.00           H
ATOM   1186  HD3 ARG    77     -16.173  29.150 -33.357  1.00  0.00           H
ATOM   1187  NE  ARG    77     -17.506  30.720 -33.035  1.00  0.00           N
ATOM   1188  HE  ARG    77     -18.027  31.265 -32.363  1.00  0.00           H
ATOM   1189  CZ  ARG    77     -17.523  31.117 -34.302  1.00  0.00           C
ATOM   1190  NH1 ARG    77     -16.858  30.433 -35.223  1.00  0.00           N
ATOM   1191 HH11 ARG    77     -16.875  30.735 -36.187  1.00  0.00           H
ATOM   1192 HH12 ARG    77     -16.334  29.610 -34.961  1.00  0.00           H
ATOM   1193  NH2 ARG    77     -18.209  32.196 -34.650  1.00  0.00           N
ATOM   1194 HH21 ARG    77     -18.224  32.495 -35.614  1.00  0.00           H
ATOM   1195 HH22 ARG    77     -18.716  32.719 -33.951  1.00  0.00           H
ATOM   1196  N   ASP    78     -11.624  29.455 -33.182  1.00  0.00           N
ATOM   1197  H   ASP    78     -12.155  28.745 -33.665  1.00  0.00           H
ATOM   1198  CA  ASP    78     -10.391  29.945 -33.783  1.00  0.00           C
ATOM   1199  HA  ASP    78      -9.569  29.769 -33.089  1.00  0.00           H
ATOM   1200  C   ASP    78     -10.498  31.441 -34.046  1.00  0.00           C
ATOM   1201  O   ASP    78     -11.466  31.904 -34.643  1.00  0.00           O
ATOM   1202  CB  ASP    78     -10.089  29.192 -35.082  1.00  0.00           C
ATOM   1203  HB2 ASP    78     -10.935  29.312 -35.759  1.00  0.00           H
ATOM   1204  HB3 ASP    78      -9.957  28.135 -34.849  1.00  0.00           H
ATOM   1205  CG  ASP    78      -8.837  29.696 -35.776  1.00  0.00           C
ATOM   1206  OD1 ASP    78      -7.952  30.256 -35.094  1.00  0.00           O
ATOM   1207  OD2 ASP    78      -8.736  29.525 -37.009  1.00  0.00           O
ATOM   1208  N   CYS    79      -9.502  32.192 -33.591  1.00  0.00           N
ATOM   1209  H   CYS    79      -8.724  31.749 -33.124  1.00  0.00           H
ATOM   1210  CA  CYS    79      -9.506  33.639 -33.750  1.00  0.00           C
ATOM   1211  HA  CYS    79     -10.439  34.017 -33.331  1.00  0.00           H
ATOM   1212  C   CYS    79      -9.456  34.035 -35.218  1.00  0.00           C
ATOM   1213  O   CYS    79      -9.959  35.088 -35.598  1.00  0.00           O
ATOM   1214  CB  CYS    79      -8.336  34.264 -32.993  1.00  0.00           C
ATOM   1215  HB2 CYS    79      -8.265  35.314 -33.276  1.00  0.00           H
ATOM   1216  HB3 CYS    79      -7.422  33.747 -33.284  1.00  0.00           H
ATOM   1217  SG  CYS    79      -8.498  34.167 -31.200  1.00  0.00           S
ATOM   1218  N   ASN    80      -8.872  33.171 -36.043  1.00  0.00           N
ATOM   1219  H   ASN    80      -8.475  32.323 -35.664  1.00  0.00           H
ATOM   1220  CA  ASN    80      -8.788  33.411 -37.481  1.00  0.00           C
ATOM   1221  HA  ASN    80      -8.361  34.406 -37.608  1.00  0.00           H
ATOM   1222  C   ASN    80     -10.156  33.410 -38.160  1.00  0.00           C
ATOM   1223  O   ASN    80     -10.261  33.658 -39.362  1.00  0.00           O
ATOM   1224  CB  ASN    80      -7.887  32.367 -38.142  1.00  0.00           C
ATOM   1225  HB2 ASN    80      -7.987  32.455 -39.224  1.00  0.00           H
ATOM   1226  HB3 ASN    80      -8.212  31.376 -37.827  1.00  0.00           H
ATOM   1227  CG  ASN    80      -6.426  32.538 -37.774  1.00  0.00           C
ATOM   1228  OD1 ASN    80      -5.906  33.655 -37.748  1.00  0.00           O
ATOM   1229  ND2 ASN    80      -5.754  31.428 -37.486  1.00  0.00           N
ATOM   1230 HD21 ASN    80      -4.777  31.480 -37.233  1.00  0.00           H
ATOM   1231 HD22 ASN    80      -6.220  30.533 -37.520  1.00  0.00           H
ATOM   1232  N   SER    81     -11.198  33.125 -37.388  1.00  0.00           N
ATOM   1233  H   SER    81     -11.039  32.882 -36.421  1.00  0.00           H
ATOM   1234  CA  SER    81     -12.563  33.152 -37.894  1.00  0.00           C
ATOM   1235  HA  SER    81     -12.532  32.984 -38.971  1.00  0.00           H
ATOM   1236  C   SER    81     -13.204  34.510 -37.635  1.00  0.00           C
ATOM   1237  O   SER    81     -14.382  34.724 -37.928  1.00  0.00           O
ATOM   1238  CB  SER    81     -13.394  32.042 -37.252  1.00  0.00           C
ATOM   1239  HB2 SER    81     -12.954  31.077 -37.502  1.00  0.00           H
ATOM   1240  HB3 SER    81     -14.412  32.089 -37.640  1.00  0.00           H
ATOM   1241  OG  SER    81     -13.428  32.185 -35.844  1.00  0.00           O
ATOM   1242  HG  SER    81     -12.524  32.138 -35.525  1.00  0.00           H
ATOM   1243  N   PHE    82     -12.418  35.424 -37.076  1.00  0.00           N
ATOM   1244  H   PHE    82     -11.470  35.175 -36.833  1.00  0.00           H
ATOM   1245  CA  PHE    82     -12.888  36.778 -36.804  1.00  0.00           C
ATOM   1246  HA  PHE    82     -13.918  36.846 -37.154  1.00  0.00           H
ATOM   1247  C   PHE    82     -12.043  37.805 -37.550  1.00  0.00           C
ATOM   1248  O   PHE    82     -10.839  37.607 -37.726  1.00  0.00           O
ATOM   1249  CB  PHE    82     -12.857  37.077 -35.304  1.00  0.00           C
ATOM   1250  HB2 PHE    82     -13.263  38.076 -35.145  1.00  0.00           H
ATOM   1251  HB3 PHE    82     -11.820  37.049 -34.970  1.00  0.00           H
ATOM   1252  CG  PHE    82     -13.646  36.110 -34.472  1.00  0.00           C
ATOM   1253  CD1 PHE    82     -15.024  36.206 -34.396  1.00  0.00           C
ATOM   1254  HD1 PHE    82     -15.537  36.982 -34.945  1.00  0.00           H
ATOM   1255  CD2 PHE    82     -13.008  35.116 -33.753  1.00  0.00           C
ATOM   1256  HD2 PHE    82     -11.932  35.033 -33.796  1.00  0.00           H
ATOM   1257  CE1 PHE    82     -15.748  35.324 -33.628  1.00  0.00           C
ATOM   1258  HE1 PHE    82     -16.824  35.407 -33.580  1.00  0.00           H
ATOM   1259  CE2 PHE    82     -13.729  34.229 -32.982  1.00  0.00           C
ATOM   1260  HE2 PHE    82     -13.219  33.454 -32.428  1.00  0.00           H
ATOM   1261  CZ  PHE    82     -15.101  34.334 -32.920  1.00  0.00           C
ATOM   1262  HZ  PHE    82     -15.669  33.641 -32.317  1.00  0.00           H
ATOM   1263  N   PRO    83     -12.680  38.899 -38.004  1.00  0.00           N
ATOM   1264  CA  PRO    83     -11.978  40.010 -38.655  1.00  0.00           C
ATOM   1265  HA  PRO    83     -11.495  39.699 -39.581  1.00  0.00           H
ATOM   1266  C   PRO    83     -10.860  40.574 -37.794  1.00  0.00           C
ATOM   1267  O   PRO    83     -11.135  41.097 -36.715  1.00  0.00           O
ATOM   1268  CB  PRO    83     -13.077  41.056 -38.846  1.00  0.00           C
ATOM   1269  HB2 PRO    83     -12.909  41.628 -39.758  1.00  0.00           H
ATOM   1270  HB3 PRO    83     -13.115  41.734 -37.994  1.00  0.00           H
ATOM   1271  CG  PRO    83     -14.321  40.274 -38.944  1.00  0.00           C
ATOM   1272  HG2 PRO    83     -14.482  39.948 -39.971  1.00  0.00           H
ATOM   1273  HG3 PRO    83     -15.170  40.873 -38.616  1.00  0.00           H
ATOM   1274  CD  PRO    83     -14.142  39.084 -38.041  1.00  0.00           C
ATOM   1275  HD2 PRO    83     -14.534  39.288 -37.045  1.00  0.00           H
ATOM   1276  HD3 PRO    83     -14.636  38.204 -38.453  1.00  0.00           H
ATOM   1277  N   GLY    84      -9.623  40.487 -38.273  1.00  0.00           N
ATOM   1278  H   GLY    84      -9.476  40.132 -39.207  1.00  0.00           H
ATOM   1279  CA  GLY    84      -8.480  40.893 -37.477  1.00  0.00           C
ATOM   1280  HA2 GLY    84      -8.562  41.950 -37.222  1.00  0.00           H
ATOM   1281  HA3 GLY    84      -7.560  40.725 -38.037  1.00  0.00           H
ATOM   1282  C   GLY    84      -8.475  40.058 -36.215  1.00  0.00           C
ATOM   1283  O   GLY    84      -8.526  40.583 -35.104  1.00  0.00           O
ATOM   1284  N   GLY    85      -8.432  38.743 -36.406  1.00  0.00           N
ATOM   1285  H   GLY    85      -8.284  38.394 -37.342  1.00  0.00           H
ATOM   1286  CA  GLY    85      -8.589  37.790 -35.324  1.00  0.00           C
ATOM   1287  HA2 GLY    85      -8.371  36.795 -35.713  1.00  0.00           H
ATOM   1288  HA3 GLY    85      -9.624  37.829 -34.985  1.00  0.00           H
ATOM   1289  C   GLY    85      -7.693  38.036 -34.132  1.00  0.00           C
ATOM   1290  O   GLY    85      -8.171  38.337 -33.035  1.00  0.00           O
ATOM   1291  N   ALA    86      -6.389  37.913 -34.353  1.00  0.00           N
ATOM   1292  H   ALA    86      -6.069  37.627 -35.267  1.00  0.00           H
ATOM   1293  CA  ALA    86      -5.412  38.180 -33.313  1.00  0.00           C
ATOM   1294  HA  ALA    86      -5.627  37.573 -32.434  1.00  0.00           H
ATOM   1295  C   ALA    86      -5.498  39.650 -32.954  1.00  0.00           C
ATOM   1296  O   ALA    86      -6.138  40.422 -33.667  1.00  0.00           O
ATOM   1297  CB  ALA    86      -4.013  37.805 -33.771  1.00  0.00           C
ATOM   1298  HB1 ALA    86      -3.751  38.389 -34.653  1.00  0.00           H
ATOM   1299  HB2 ALA    86      -3.983  36.743 -34.016  1.00  0.00           H
ATOM   1300  HB3 ALA    86      -3.301  38.014 -32.972  1.00  0.00           H
ATOM   1301  N   SER    87      -4.861  40.022 -31.845  1.00  0.00           N
ATOM   1302  H   SER    87      -4.267  39.343 -31.391  1.00  0.00           H
ATOM   1303  CA  SER    87      -4.967  41.355 -31.241  1.00  0.00           C
ATOM   1304  HA  SER    87      -4.214  41.414 -30.455  1.00  0.00           H
ATOM   1305  C   SER    87      -6.347  41.555 -30.633  1.00  0.00           C
ATOM   1306  O   SER    87      -6.480  41.972 -29.481  1.00  0.00           O
ATOM   1307  CB  SER    87      -4.675  42.469 -32.254  1.00  0.00           C
ATOM   1308  HB2 SER    87      -3.736  42.250 -32.762  1.00  0.00           H
ATOM   1309  HB3 SER    87      -4.588  43.417 -31.724  1.00  0.00           H
ATOM   1310  OG  SER    87      -5.711  42.572 -33.220  1.00  0.00           O
ATOM   1311  HG  SER    87      -5.767  41.729 -33.677  1.00  0.00           H
ATOM   1312  N   SER    88      -7.374  41.268 -31.421  1.00  0.00           N
ATOM   1313  H   SER    88      -7.204  41.021 -32.385  1.00  0.00           H
ATOM   1314  CA  SER    88      -8.736  41.302 -30.927  1.00  0.00           C
ATOM   1315  HA  SER    88      -8.887  42.227 -30.370  1.00  0.00           H
ATOM   1316  C   SER    88      -8.969  40.112 -30.004  1.00  0.00           C
ATOM   1317  O   SER    88      -9.266  40.272 -28.820  1.00  0.00           O
ATOM   1318  CB  SER    88      -9.737  41.284 -32.086  1.00  0.00           C
ATOM   1319  HB2 SER    88      -9.322  41.846 -32.923  1.00  0.00           H
ATOM   1320  HB3 SER    88     -10.666  41.751 -31.760  1.00  0.00           H
ATOM   1321  OG  SER    88     -10.010  39.958 -32.509  1.00  0.00           O
ATOM   1322  HG  SER    88      -9.181  39.568 -32.795  1.00  0.00           H
ATOM   1323  N   CYS    89      -8.806  38.915 -30.555  1.00  0.00           N
ATOM   1324  H   CYS    89      -8.396  38.853 -31.476  1.00  0.00           H
ATOM   1325  CA  CYS    89      -9.199  37.688 -29.875  1.00  0.00           C
ATOM   1326  HA  CYS    89      -9.794  37.974 -29.008  1.00  0.00           H
ATOM   1327  C   CYS    89      -8.015  36.889 -29.333  1.00  0.00           C
ATOM   1328  O   CYS    89      -6.932  36.894 -29.913  1.00  0.00           O
ATOM   1329  CB  CYS    89     -10.022  36.825 -30.836  1.00  0.00           C
ATOM   1330  HB2 CYS    89      -9.570  36.904 -31.825  1.00  0.00           H
ATOM   1331  HB3 CYS    89     -11.033  37.230 -30.865  1.00  0.00           H
ATOM   1332  SG  CYS    89     -10.141  35.078 -30.423  1.00  0.00           S
ATOM   1333  N   LYS    90      -8.236  36.206 -28.212  1.00  0.00           N
ATOM   1334  H   LYS    90      -9.113  36.336 -27.729  1.00  0.00           H
ATOM   1335  CA  LYS    90      -7.257  35.276 -27.654  1.00  0.00           C
ATOM   1336  HA  LYS    90      -6.333  35.343 -28.228  1.00  0.00           H
ATOM   1337  C   LYS    90      -7.820  33.863 -27.739  1.00  0.00           C
ATOM   1338  O   LYS    90      -9.004  33.687 -28.004  1.00  0.00           O
ATOM   1339  CB  LYS    90      -6.922  35.630 -26.203  1.00  0.00           C
ATOM   1340  HB2 LYS    90      -6.064  35.032 -25.897  1.00  0.00           H
ATOM   1341  HB3 LYS    90      -7.782  35.375 -25.584  1.00  0.00           H
ATOM   1342  CG  LYS    90      -6.587  37.094 -25.969  1.00  0.00           C
ATOM   1343  HG2 LYS    90      -6.485  37.266 -24.897  1.00  0.00           H
ATOM   1344  HG3 LYS    90      -7.398  37.708 -26.359  1.00  0.00           H
ATOM   1345  CD  LYS    90      -5.294  37.494 -26.656  1.00  0.00           C
ATOM   1346  HD2 LYS    90      -5.382  37.298 -27.725  1.00  0.00           H
ATOM   1347  HD3 LYS    90      -4.475  36.904 -26.245  1.00  0.00           H
ATOM   1348  CE  LYS    90      -4.999  38.971 -26.444  1.00  0.00           C
ATOM   1349  HE2 LYS    90      -4.076  39.225 -26.966  1.00  0.00           H
ATOM   1350  HE3 LYS    90      -4.876  39.157 -25.377  1.00  0.00           H
ATOM   1351  NZ  LYS    90      -6.100  39.835 -26.961  1.00  0.00           N
ATOM   1352  HZ1 LYS    90      -5.869  40.805 -26.803  1.00  0.00           H
ATOM   1353  HZ2 LYS    90      -6.959  39.611 -26.479  1.00  0.00           H
ATOM   1354  HZ3 LYS    90      -6.218  39.674 -27.951  1.00  0.00           H
ATOM   1355  N   GLU    91      -6.987  32.853 -27.513  1.00  0.00           N
ATOM   1356  H   GLU    91      -6.022  33.038 -27.278  1.00  0.00           H
ATOM   1357  CA  GLU    91      -7.462  31.477 -27.604  1.00  0.00           C
ATOM   1358  HA  GLU    91      -8.516  31.535 -27.876  1.00  0.00           H
ATOM   1359  C   GLU    91      -7.372  30.729 -26.280  1.00  0.00           C
ATOM   1360  O   GLU    91      -7.484  29.506 -26.250  1.00  0.00           O
ATOM   1361  CB  GLU    91      -6.688  30.709 -28.679  1.00  0.00           C
ATOM   1362  HB2 GLU    91      -6.828  29.642 -28.506  1.00  0.00           H
ATOM   1363  HB3 GLU    91      -5.631  30.957 -28.583  1.00  0.00           H
ATOM   1364  CG  GLU    91      -7.127  31.025 -30.100  1.00  0.00           C
ATOM   1365  HG2 GLU    91      -6.690  31.979 -30.396  1.00  0.00           H
ATOM   1366  HG3 GLU    91      -8.214  31.101 -30.120  1.00  0.00           H
ATOM   1367  CD  GLU    91      -6.697  29.966 -31.095  1.00  0.00           C
ATOM   1368  OE1 GLU    91      -5.887  29.091 -30.724  1.00  0.00           O
ATOM   1369  OE2 GLU    91      -7.175  30.005 -32.248  1.00  0.00           O
ATOM   1370  N   THR    92      -7.171  31.460 -25.189  1.00  0.00           N
ATOM   1371  H   THR    92      -7.058  32.460 -25.275  1.00  0.00           H
ATOM   1372  CA  THR    92      -7.111  30.843 -23.869  1.00  0.00           C
ATOM   1373  HA  THR    92      -7.526  29.842 -23.985  1.00  0.00           H
ATOM   1374  C   THR    92      -7.936  31.616 -22.847  1.00  0.00           C
ATOM   1375  O   THR    92      -8.376  32.737 -23.102  1.00  0.00           O
ATOM   1376  CB  THR    92      -5.659  30.739 -23.352  1.00  0.00           C
ATOM   1377  HB  THR    92      -5.686  30.335 -22.340  1.00  0.00           H
ATOM   1378  OG1 THR    92      -5.054  32.038 -23.344  1.00  0.00           O
ATOM   1379  HG1 THR    92      -5.036  32.356 -24.250  1.00  0.00           H
ATOM   1380  CG2 THR    92      -4.835  29.808 -24.227  1.00  0.00           C
ATOM   1381 HG21 THR    92      -4.800  30.201 -25.243  1.00  0.00           H
ATOM   1382 HG22 THR    92      -5.292  28.819 -24.236  1.00  0.00           H
ATOM   1383 HG23 THR    92      -3.823  29.737 -23.829  1.00  0.00           H
ATOM   1384  N   PHE    93      -8.151  31.000 -21.690  1.00  0.00           N
ATOM   1385  H   PHE    93      -7.883  30.031 -21.594  1.00  0.00           H
ATOM   1386  CA  PHE    93      -8.761  31.680 -20.555  1.00  0.00           C
ATOM   1387  HA  PHE    93      -8.603  32.754 -20.652  1.00  0.00           H
ATOM   1388  C   PHE    93      -8.102  31.182 -19.276  1.00  0.00           C
ATOM   1389  O   PHE    93      -7.443  30.144 -19.279  1.00  0.00           O
ATOM   1390  CB  PHE    93     -10.276  31.459 -20.518  1.00  0.00           C
ATOM   1391  HB2 PHE    93     -10.694  31.797 -21.466  1.00  0.00           H
ATOM   1392  HB3 PHE    93     -10.689  32.056 -19.705  1.00  0.00           H
ATOM   1393  CG  PHE    93     -10.683  30.029 -20.307  1.00  0.00           C
ATOM   1394  CD1 PHE    93     -10.814  29.168 -21.382  1.00  0.00           C
ATOM   1395  HD1 PHE    93     -10.618  29.528 -22.381  1.00  0.00           H
ATOM   1396  CD2 PHE    93     -10.949  29.549 -19.035  1.00  0.00           C
ATOM   1397  HD2 PHE    93     -10.860  30.210 -18.186  1.00  0.00           H
ATOM   1398  CE1 PHE    93     -11.192  27.854 -21.192  1.00  0.00           C
ATOM   1399  HE1 PHE    93     -11.287  27.192 -22.040  1.00  0.00           H
ATOM   1400  CE2 PHE    93     -11.326  28.235 -18.840  1.00  0.00           C
ATOM   1401  HE2 PHE    93     -11.525  27.872 -17.842  1.00  0.00           H
ATOM   1402  CZ  PHE    93     -11.448  27.387 -19.920  1.00  0.00           C
ATOM   1403  HZ  PHE    93     -11.743  26.359 -19.770  1.00  0.00           H
ATOM   1404  N   ASN    94      -8.270  31.924 -18.188  1.00  0.00           N
ATOM   1405  H   ASN    94      -8.879  32.728 -18.225  1.00  0.00           H
ATOM   1406  CA  ASN    94      -7.590  31.598 -16.940  1.00  0.00           C
ATOM   1407  HA  ASN    94      -6.848  30.836 -17.180  1.00  0.00           H
ATOM   1408  C   ASN    94      -8.516  30.997 -15.887  1.00  0.00           C
ATOM   1409  O   ASN    94      -9.645  31.450 -15.705  1.00  0.00           O
ATOM   1410  CB  ASN    94      -6.910  32.846 -16.376  1.00  0.00           C
ATOM   1411  HB2 ASN    94      -6.410  32.580 -15.445  1.00  0.00           H
ATOM   1412  HB3 ASN    94      -7.672  33.599 -16.177  1.00  0.00           H
ATOM   1413  CG  ASN    94      -5.886  33.431 -17.327  1.00  0.00           C
ATOM   1414  OD1 ASN    94      -5.725  32.959 -18.452  1.00  0.00           O
ATOM   1415  ND2 ASN    94      -5.193  34.471 -16.882  1.00  0.00           N
ATOM   1416 HD21 ASN    94      -4.501  34.907 -17.474  1.00  0.00           H
ATOM   1417 HD22 ASN    94      -5.357  34.826 -15.951  1.00  0.00           H
ATOM   1418  N   LEU    95      -8.025  29.973 -15.195  1.00  0.00           N
ATOM   1419  H   LEU    95      -7.103  29.628 -15.420  1.00  0.00           H
ATOM   1420  CA  LEU    95      -8.775  29.331 -14.121  1.00  0.00           C
ATOM   1421  HA  LEU    95      -9.805  29.683 -14.175  1.00  0.00           H
ATOM   1422  C   LEU    95      -8.209  29.710 -12.757  1.00  0.00           C
ATOM   1423  O   LEU    95      -7.015  29.560 -12.505  1.00  0.00           O
ATOM   1424  CB  LEU    95      -8.762  27.812 -14.291  1.00  0.00           C
ATOM   1425  HB2 LEU    95      -7.734  27.507 -14.488  1.00  0.00           H
ATOM   1426  HB3 LEU    95      -9.385  27.567 -15.151  1.00  0.00           H
ATOM   1427  CG  LEU    95      -9.271  27.002 -13.097  1.00  0.00           C
ATOM   1428  HG  LEU    95      -8.691  27.290 -12.220  1.00  0.00           H
ATOM   1429  CD1 LEU    95     -10.731  27.310 -12.809  1.00  0.00           C
ATOM   1430 HD11 LEU    95     -11.338  27.032 -13.671  1.00  0.00           H
ATOM   1431 HD12 LEU    95     -10.846  28.376 -12.613  1.00  0.00           H
ATOM   1432 HD13 LEU    95     -11.057  26.743 -11.937  1.00  0.00           H
ATOM   1433  CD2 LEU    95      -9.071  25.516 -13.339  1.00  0.00           C
ATOM   1434 HD21 LEU    95      -9.645  25.210 -14.214  1.00  0.00           H
ATOM   1435 HD22 LEU    95      -9.411  24.957 -12.467  1.00  0.00           H
ATOM   1436 HD23 LEU    95      -8.013  25.315 -13.510  1.00  0.00           H
ATOM   1437  N   TYR    96      -9.077  30.201 -11.879  1.00  0.00           N
ATOM   1438  H   TYR    96     -10.049  30.282 -12.142  1.00  0.00           H
ATOM   1439  CA  TYR    96      -8.667  30.626 -10.548  1.00  0.00           C
ATOM   1440  HA  TYR    96      -7.599  30.430 -10.459  1.00  0.00           H
ATOM   1441  C   TYR    96      -9.393  29.841  -9.463  1.00  0.00           C
ATOM   1442  O   TYR    96     -10.350  29.118  -9.737  1.00  0.00           O
ATOM   1443  CB  TYR    96      -8.926  32.122 -10.358  1.00  0.00           C
ATOM   1444  HB2 TYR    96      -8.901  32.338  -9.290  1.00  0.00           H
ATOM   1445  HB3 TYR    96      -9.917  32.348 -10.752  1.00  0.00           H
ATOM   1446  CG  TYR    96      -7.930  33.025 -11.044  1.00  0.00           C
ATOM   1447  CD1 TYR    96      -7.949  33.194 -12.420  1.00  0.00           C
ATOM   1448  HD1 TYR    96      -8.685  32.667 -13.009  1.00  0.00           H
ATOM   1449  CD2 TYR    96      -6.983  33.726 -10.311  1.00  0.00           C
ATOM   1450  HD2 TYR    96      -6.957  33.618  -9.237  1.00  0.00           H
ATOM   1451  CE1 TYR    96      -7.043  34.024 -13.049  1.00  0.00           C
ATOM   1452  HE1 TYR    96      -7.068  34.140 -14.122  1.00  0.00           H
ATOM   1453  CE2 TYR    96      -6.073  34.560 -10.931  1.00  0.00           C
ATOM   1454  HE2 TYR    96      -5.340  35.096 -10.346  1.00  0.00           H
ATOM   1455  CZ  TYR    96      -6.107  34.704 -12.301  1.00  0.00           C
ATOM   1456  OH  TYR    96      -5.203  35.532 -12.926  1.00  0.00           O
ATOM   1457  HH  TYR    96      -4.583  35.972 -12.340  1.00  0.00           H
ATOM   1458  N   TYR    97      -8.929  29.995  -8.227  1.00  0.00           N
ATOM   1459  H   TYR    97      -8.094  30.545  -8.083  1.00  0.00           H
ATOM   1460  CA  TYR    97      -9.587  29.396  -7.072  1.00  0.00           C
ATOM   1461  HA  TYR    97     -10.663  29.416  -7.244  1.00  0.00           H
ATOM   1462  C   TYR    97      -9.268  30.195  -5.816  1.00  0.00           C
ATOM   1463  O   TYR    97      -8.315  30.972  -5.793  1.00  0.00           O
ATOM   1464  CB  TYR    97      -9.162  27.937  -6.892  1.00  0.00           C
ATOM   1465  HB2 TYR    97      -8.888  27.537  -7.868  1.00  0.00           H
ATOM   1466  HB3 TYR    97     -10.010  27.379  -6.496  1.00  0.00           H
ATOM   1467  CG  TYR    97      -7.990  27.749  -5.955  1.00  0.00           C
ATOM   1468  CD1 TYR    97      -6.696  28.040  -6.363  1.00  0.00           C
ATOM   1469  HD1 TYR    97      -6.525  28.405  -7.365  1.00  0.00           H
ATOM   1470  CD2 TYR    97      -8.179  27.277  -4.663  1.00  0.00           C
ATOM   1471  HD2 TYR    97      -9.177  27.041  -4.325  1.00  0.00           H
ATOM   1472  CE1 TYR    97      -5.623  27.872  -5.511  1.00  0.00           C
ATOM   1473  HE1 TYR    97      -4.623  28.107  -5.844  1.00  0.00           H
ATOM   1474  CE2 TYR    97      -7.111  27.104  -3.802  1.00  0.00           C
ATOM   1475  HE2 TYR    97      -7.274  26.738  -2.799  1.00  0.00           H
ATOM   1476  CZ  TYR    97      -5.835  27.403  -4.233  1.00  0.00           C
ATOM   1477  OH  TYR    97      -4.764  27.234  -3.387  1.00  0.00           O
ATOM   1478  HH  TYR    97      -4.985  26.904  -2.513  1.00  0.00           H
ATOM   1479  N   ALA    98     -10.071  29.998  -4.776  1.00  0.00           N
ATOM   1480  H   ALA    98     -10.847  29.358  -4.871  1.00  0.00           H
ATOM   1481  CA  ALA    98      -9.868  30.676  -3.501  1.00  0.00           C
ATOM   1482  HA  ALA    98      -8.804  30.655  -3.267  1.00  0.00           H
ATOM   1483  C   ALA    98     -10.621  29.958  -2.388  1.00  0.00           C
ATOM   1484  O   ALA    98     -11.832  29.764  -2.475  1.00  0.00           O
ATOM   1485  CB  ALA    98     -10.310  32.126  -3.591  1.00  0.00           C
ATOM   1486  HB1 ALA    98     -11.374  32.168  -3.825  1.00  0.00           H
ATOM   1487  HB2 ALA    98      -9.746  32.630  -4.376  1.00  0.00           H
ATOM   1488  HB3 ALA    98     -10.128  32.621  -2.637  1.00  0.00           H
ATOM   1489  N   GLU    99      -9.897  29.566  -1.345  1.00  0.00           N
ATOM   1490  H   GLU    99      -8.909  29.774  -1.326  1.00  0.00           H
ATOM   1491  CA  GLU    99     -10.491  28.844  -0.227  1.00  0.00           C
ATOM   1492  HA  GLU    99     -11.225  28.145  -0.627  1.00  0.00           H
ATOM   1493  C   GLU    99     -11.206  29.801   0.719  1.00  0.00           C
ATOM   1494  O   GLU    99     -10.821  30.962   0.849  1.00  0.00           O
ATOM   1495  CB  GLU    99      -9.422  28.054   0.528  1.00  0.00           C
ATOM   1496  HB2 GLU    99      -9.917  27.438   1.278  1.00  0.00           H
ATOM   1497  HB3 GLU    99      -8.757  28.763   1.022  1.00  0.00           H
ATOM   1498  CG  GLU    99      -8.583  27.148  -0.356  1.00  0.00           C
ATOM   1499  HG2 GLU    99      -8.103  27.756  -1.123  1.00  0.00           H
ATOM   1500  HG3 GLU    99      -9.239  26.417  -0.829  1.00  0.00           H
ATOM   1501  CD  GLU    99      -7.511  26.408   0.419  1.00  0.00           C
ATOM   1502  OE1 GLU    99      -6.361  26.345  -0.066  1.00  0.00           O
ATOM   1503  OE2 GLU    99      -7.819  25.887   1.513  1.00  0.00           O
ATOM   1504  N   SER   100     -12.250  29.309   1.376  1.00  0.00           N
ATOM   1505  H   SER   100     -12.512  28.343   1.236  1.00  0.00           H
ATOM   1506  CA  SER   100     -13.026  30.132   2.294  1.00  0.00           C
ATOM   1507  HA  SER   100     -12.339  30.823   2.783  1.00  0.00           H
ATOM   1508  C   SER   100     -13.691  29.286   3.372  1.00  0.00           C
ATOM   1509  O   SER   100     -14.381  28.313   3.071  1.00  0.00           O
ATOM   1510  CB  SER   100     -14.081  30.932   1.529  1.00  0.00           C
ATOM   1511  HB2 SER   100     -14.729  30.242   0.988  1.00  0.00           H
ATOM   1512  HB3 SER   100     -13.583  31.593   0.820  1.00  0.00           H
ATOM   1513  OG  SER   100     -14.867  31.709   2.415  1.00  0.00           O
ATOM   1514  HG  SER   100     -15.779  31.427   2.317  1.00  0.00           H
ATOM   1515  N   ASP   101     -13.484  29.667   4.628  1.00  0.00           N
ATOM   1516  H   ASP   101     -12.920  30.486   4.806  1.00  0.00           H
ATOM   1517  CA  ASP   101     -14.049  28.935   5.756  1.00  0.00           C
ATOM   1518  HA  ASP   101     -13.824  27.880   5.602  1.00  0.00           H
ATOM   1519  C   ASP   101     -15.565  29.085   5.828  1.00  0.00           C
ATOM   1520  O   ASP   101     -16.243  28.299   6.490  1.00  0.00           O
ATOM   1521  CB  ASP   101     -13.416  29.401   7.070  1.00  0.00           C
ATOM   1522  HB2 ASP   101     -14.085  29.143   7.891  1.00  0.00           H
ATOM   1523  HB3 ASP   101     -13.288  30.483   7.032  1.00  0.00           H
ATOM   1524  CG  ASP   101     -12.064  28.761   7.326  1.00  0.00           C
ATOM   1525  OD1 ASP   101     -12.037  27.601   7.790  1.00  0.00           O
ATOM   1526  OD2 ASP   101     -11.032  29.417   7.072  1.00  0.00           O
ATOM   1527  N   LEU   102     -16.092  30.096   5.147  1.00  0.00           N
ATOM   1528  H   LEU   102     -15.485  30.706   4.619  1.00  0.00           H
ATOM   1529  CA  LEU   102     -17.528  30.343   5.146  1.00  0.00           C
ATOM   1530  HA  LEU   102     -18.025  29.389   5.324  1.00  0.00           H
ATOM   1531  C   LEU   102     -18.003  30.879   3.800  1.00  0.00           C
ATOM   1532  O   LEU   102     -17.207  31.370   3.000  1.00  0.00           O
ATOM   1533  CB  LEU   102     -17.904  31.321   6.260  1.00  0.00           C
ATOM   1534  HB2 LEU   102     -17.267  31.099   7.116  1.00  0.00           H
ATOM   1535  HB3 LEU   102     -18.944  31.130   6.522  1.00  0.00           H
ATOM   1536  CG  LEU   102     -17.774  32.820   5.971  1.00  0.00           C
ATOM   1537  HG  LEU   102     -18.269  33.020   5.020  1.00  0.00           H
ATOM   1538  CD1 LEU   102     -18.452  33.619   7.071  1.00  0.00           C
ATOM   1539 HD11 LEU   102     -17.958  33.420   8.022  1.00  0.00           H
ATOM   1540 HD12 LEU   102     -19.500  33.328   7.138  1.00  0.00           H
ATOM   1541 HD13 LEU   102     -18.384  34.683   6.842  1.00  0.00           H
ATOM   1542  CD2 LEU   102     -16.317  33.250   5.819  1.00  0.00           C
ATOM   1543 HD21 LEU   102     -15.785  33.066   6.752  1.00  0.00           H
ATOM   1544 HD22 LEU   102     -16.275  34.313   5.580  1.00  0.00           H
ATOM   1545 HD23 LEU   102     -15.851  32.678   5.016  1.00  0.00           H
ATOM   1546  N   ASP   103     -19.307  30.781   3.558  1.00  0.00           N
ATOM   1547  H   ASP   103     -19.901  30.344   4.248  1.00  0.00           H
ATOM   1548  CA  ASP   103     -19.907  31.284   2.328  1.00  0.00           C
ATOM   1549  HA  ASP   103     -19.320  30.923   1.484  1.00  0.00           H
ATOM   1550  C   ASP   103     -19.890  32.809   2.314  1.00  0.00           C
ATOM   1551  O   ASP   103     -20.453  33.452   3.199  1.00  0.00           O
ATOM   1552  CB  ASP   103     -21.339  30.764   2.180  1.00  0.00           C
ATOM   1553  HB2 ASP   103     -21.987  31.335   2.845  1.00  0.00           H
ATOM   1554  HB3 ASP   103     -21.359  29.713   2.468  1.00  0.00           H
ATOM   1555  CG  ASP   103     -21.868  30.888   0.763  1.00  0.00           C
ATOM   1556  OD1 ASP   103     -21.339  31.715  -0.010  1.00  0.00           O
ATOM   1557  OD2 ASP   103     -22.819  30.152   0.422  1.00  0.00           O
ATOM   1558  N   TYR   104     -19.241  33.380   1.304  1.00  0.00           N
ATOM   1559  H   TYR   104     -18.835  32.794   0.589  1.00  0.00           H
ATOM   1560  CA  TYR   104     -19.097  34.828   1.197  1.00  0.00           C
ATOM   1561  HA  TYR   104     -19.097  35.224   2.213  1.00  0.00           H
ATOM   1562  C   TYR   104     -20.257  35.472   0.450  1.00  0.00           C
ATOM   1563  O   TYR   104     -20.347  36.698   0.369  1.00  0.00           O
ATOM   1564  CB  TYR   104     -17.780  35.180   0.503  1.00  0.00           C
ATOM   1565  HB2 TYR   104     -17.981  35.946  -0.246  1.00  0.00           H
ATOM   1566  HB3 TYR   104     -17.400  34.283   0.013  1.00  0.00           H
ATOM   1567  CG  TYR   104     -16.713  35.699   1.437  1.00  0.00           C
ATOM   1568  CD1 TYR   104     -15.914  34.826   2.165  1.00  0.00           C
ATOM   1569  HD1 TYR   104     -16.060  33.761   2.060  1.00  0.00           H
ATOM   1570  CD2 TYR   104     -16.501  37.065   1.588  1.00  0.00           C
ATOM   1571  HD2 TYR   104     -17.109  37.762   1.030  1.00  0.00           H
ATOM   1572  CE1 TYR   104     -14.936  35.296   3.021  1.00  0.00           C
ATOM   1573  HE1 TYR   104     -14.325  34.604   3.582  1.00  0.00           H
ATOM   1574  CE2 TYR   104     -15.525  37.545   2.441  1.00  0.00           C
ATOM   1575  HE2 TYR   104     -15.373  38.609   2.549  1.00  0.00           H
ATOM   1576  CZ  TYR   104     -14.746  36.657   3.154  1.00  0.00           C
ATOM   1577  OH  TYR   104     -13.773  37.133   4.003  1.00  0.00           O
ATOM   1578  HH  TYR   104     -13.701  38.089   4.042  1.00  0.00           H
ATOM   1579  N   GLY   105     -21.138  34.644  -0.101  1.00  0.00           N
ATOM   1580  H   GLY   105     -20.993  33.647  -0.023  1.00  0.00           H
ATOM   1581  CA  GLY   105     -22.303  35.136  -0.812  1.00  0.00           C
ATOM   1582  HA2 GLY   105     -22.854  35.807  -0.152  1.00  0.00           H
ATOM   1583  HA3 GLY   105     -22.933  34.286  -1.074  1.00  0.00           H
ATOM   1584  C   GLY   105     -21.955  35.888  -2.082  1.00  0.00           C
ATOM   1585  O   GLY   105     -21.204  35.393  -2.923  1.00  0.00           O
ATOM   1586  N   THR   106     -22.500  37.093  -2.216  1.00  0.00           N
ATOM   1587  H   THR   106     -23.061  37.465  -1.463  1.00  0.00           H
ATOM   1588  CA  THR   106     -22.309  37.892  -3.422  1.00  0.00           C
ATOM   1589  HA  THR   106     -22.267  37.184  -4.250  1.00  0.00           H
ATOM   1590  C   THR   106     -21.006  38.684  -3.383  1.00  0.00           C
ATOM   1591  O   THR   106     -20.594  39.259  -4.392  1.00  0.00           O
ATOM   1592  CB  THR   106     -23.478  38.869  -3.642  1.00  0.00           C
ATOM   1593  HB  THR   106     -23.320  39.397  -4.582  1.00  0.00           H
ATOM   1594  OG1 THR   106     -23.528  39.807  -2.560  1.00  0.00           O
ATOM   1595  HG1 THR   106     -24.252  40.413  -2.735  1.00  0.00           H
ATOM   1596  CG2 THR   106     -24.795  38.115  -3.718  1.00  0.00           C
ATOM   1597 HG21 THR   106     -24.963  37.583  -2.782  1.00  0.00           H
ATOM   1598 HG22 THR   106     -24.758  37.401  -4.541  1.00  0.00           H
ATOM   1599 HG23 THR   106     -25.608  38.821  -3.886  1.00  0.00           H
ATOM   1600  N   ASN   107     -20.365  38.717  -2.217  1.00  0.00           N
ATOM   1601  H   ASN   107     -20.774  38.259  -1.415  1.00  0.00           H
ATOM   1602  CA  ASN   107     -19.084  39.401  -2.071  1.00  0.00           C
ATOM   1603  HA  ASN   107     -19.234  40.439  -2.369  1.00  0.00           H
ATOM   1604  C   ASN   107     -18.025  38.788  -2.973  1.00  0.00           C
ATOM   1605  O   ASN   107     -17.677  37.618  -2.830  1.00  0.00           O
ATOM   1606  CB  ASN   107     -18.609  39.366  -0.616  1.00  0.00           C
ATOM   1607  HB2 ASN   107     -17.571  39.697  -0.580  1.00  0.00           H
ATOM   1608  HB3 ASN   107     -18.677  38.341  -0.251  1.00  0.00           H
ATOM   1609  CG  ASN   107     -19.434  40.258   0.288  1.00  0.00           C
ATOM   1610  OD1 ASN   107     -20.116  41.172  -0.176  1.00  0.00           O
ATOM   1611  ND2 ASN   107     -19.372  40.001   1.589  1.00  0.00           N
ATOM   1612 HD21 ASN   107     -19.897  40.566   2.241  1.00  0.00           H
ATOM   1613 HD22 ASN   107     -18.799  39.241   1.927  1.00  0.00           H
ATOM   1614  N   PHE   108     -17.520  39.583  -3.909  1.00  0.00           N
ATOM   1615  H   PHE   108     -17.848  40.535  -3.979  1.00  0.00           H
ATOM   1616  CA  PHE   108     -16.502  39.109  -4.836  1.00  0.00           C
ATOM   1617  HA  PHE   108     -16.137  38.152  -4.462  1.00  0.00           H
ATOM   1618  C   PHE   108     -15.324  40.072  -4.907  1.00  0.00           C
ATOM   1619  O   PHE   108     -15.469  41.222  -5.322  1.00  0.00           O
ATOM   1620  CB  PHE   108     -17.096  38.905  -6.230  1.00  0.00           C
ATOM   1621  HB2 PHE   108     -17.528  39.849  -6.562  1.00  0.00           H
ATOM   1622  HB3 PHE   108     -17.880  38.150  -6.163  1.00  0.00           H
ATOM   1623  CG  PHE   108     -16.092  38.457  -7.254  1.00  0.00           C
ATOM   1624  CD1 PHE   108     -15.713  37.129  -7.337  1.00  0.00           C
ATOM   1625  HD1 PHE   108     -16.144  36.407  -6.659  1.00  0.00           H
ATOM   1626  CD2 PHE   108     -15.528  39.366  -8.134  1.00  0.00           C
ATOM   1627  HD2 PHE   108     -15.814  40.406  -8.083  1.00  0.00           H
ATOM   1628  CE1 PHE   108     -14.790  36.716  -8.277  1.00  0.00           C
ATOM   1629  HE1 PHE   108     -14.503  35.676  -8.332  1.00  0.00           H
ATOM   1630  CE2 PHE   108     -14.604  38.958  -9.075  1.00  0.00           C
ATOM   1631  HE2 PHE   108     -14.171  39.677  -9.755  1.00  0.00           H
ATOM   1632  CZ  PHE   108     -14.235  37.632  -9.146  1.00  0.00           C
ATOM   1633  HZ  PHE   108     -13.512  37.311  -9.881  1.00  0.00           H
ATOM   1634  N   GLN   109     -14.156  39.590  -4.498  1.00  0.00           N
ATOM   1635  H   GLN   109     -14.111  38.645  -4.145  1.00  0.00           H
ATOM   1636  CA  GLN   109     -12.939  40.386  -4.544  1.00  0.00           C
ATOM   1637  HA  GLN   109     -13.157  41.350  -5.004  1.00  0.00           H
ATOM   1638  C   GLN   109     -11.892  39.666  -5.385  1.00  0.00           C
ATOM   1639  O   GLN   109     -11.350  38.640  -4.974  1.00  0.00           O
ATOM   1640  CB  GLN   109     -12.418  40.650  -3.131  1.00  0.00           C
ATOM   1641  HB2 GLN   109     -11.751  39.833  -2.856  1.00  0.00           H
ATOM   1642  HB3 GLN   109     -13.270  40.667  -2.452  1.00  0.00           H
ATOM   1643  CG  GLN   109     -11.660  41.954  -2.972  1.00  0.00           C
ATOM   1644  HG2 GLN   109     -12.176  42.731  -3.536  1.00  0.00           H
ATOM   1645  HG3 GLN   109     -10.653  41.825  -3.369  1.00  0.00           H
ATOM   1646  CD  GLN   109     -11.562  42.387  -1.520  1.00  0.00           C
ATOM   1647  NE2 GLN   109     -12.277  41.873  -0.659  1.00  0.00           N
ATOM   1648 HE22 GLN   109     -12.939  41.155  -0.915  1.00  0.00           H
ATOM   1649 HE21 GLN   109     -12.201  42.170   0.304  1.00  0.00           H
ATOM   1650  OE1 GLN   109     -10.673  43.336  -1.241  1.00  0.00           O
ATOM   1651  N   LYS   110     -11.621  40.211  -6.567  1.00  0.00           N
ATOM   1652  H   LYS   110     -12.042  41.098  -6.802  1.00  0.00           H
ATOM   1653  CA  LYS   110     -10.736  39.573  -7.539  1.00  0.00           C
ATOM   1654  HA  LYS   110     -11.166  38.594  -7.750  1.00  0.00           H
ATOM   1655  C   LYS   110      -9.323  39.334  -7.010  1.00  0.00           C
ATOM   1656  O   LYS   110      -8.650  38.392  -7.425  1.00  0.00           O
ATOM   1657  CB  LYS   110     -10.665  40.419  -8.812  1.00  0.00           C
ATOM   1658  HB2 LYS   110     -11.638  40.388  -9.302  1.00  0.00           H
ATOM   1659  HB3 LYS   110      -9.912  39.987  -9.472  1.00  0.00           H
ATOM   1660  CG  LYS   110     -10.303  41.870  -8.556  1.00  0.00           C
ATOM   1661  HG2 LYS   110      -9.442  41.906  -7.889  1.00  0.00           H
ATOM   1662  HG3 LYS   110     -11.150  42.367  -8.083  1.00  0.00           H
ATOM   1663  CD  LYS   110      -9.960  42.601  -9.841  1.00  0.00           C
ATOM   1664  HD2 LYS   110     -10.826  42.588 -10.502  1.00  0.00           H
ATOM   1665  HD3 LYS   110      -9.124  42.098 -10.327  1.00  0.00           H
ATOM   1666  CE  LYS   110      -9.575  44.042  -9.552  1.00  0.00           C
ATOM   1667  HE2 LYS   110     -10.460  44.585  -9.219  1.00  0.00           H
ATOM   1668  HE3 LYS   110      -9.192  44.496 -10.466  1.00  0.00           H
ATOM   1669  NZ  LYS   110      -8.527  44.126  -8.492  1.00  0.00           N
ATOM   1670  HZ1 LYS   110      -8.294  45.094  -8.324  1.00  0.00           H
ATOM   1671  HZ2 LYS   110      -7.701  43.629  -8.795  1.00  0.00           H
ATOM   1672  HZ3 LYS   110      -8.876  43.711  -7.640  1.00  0.00           H
ATOM   1673  N   ARG   111      -8.879  40.184  -6.090  1.00  0.00           N
ATOM   1674  H   ARG   111      -9.499  40.901  -5.741  1.00  0.00           H
ATOM   1675  CA  ARG   111      -7.517  40.106  -5.572  1.00  0.00           C
ATOM   1676  HA  ARG   111      -6.869  39.879  -6.418  1.00  0.00           H
ATOM   1677  C   ARG   111      -7.340  38.985  -4.550  1.00  0.00           C
ATOM   1678  O   ARG   111      -6.249  38.793  -4.014  1.00  0.00           O
ATOM   1679  CB  ARG   111      -7.111  41.443  -4.950  1.00  0.00           C
ATOM   1680  HB2 ARG   111      -7.017  42.178  -5.749  1.00  0.00           H
ATOM   1681  HB3 ARG   111      -6.146  41.314  -4.460  1.00  0.00           H
ATOM   1682  CG  ARG   111      -8.100  41.976  -3.924  1.00  0.00           C
ATOM   1683  HG2 ARG   111      -8.247  41.221  -3.151  1.00  0.00           H
ATOM   1684  HG3 ARG   111      -9.049  42.178  -4.421  1.00  0.00           H
ATOM   1685  CD  ARG   111      -7.604  43.260  -3.270  1.00  0.00           C
ATOM   1686  HD2 ARG   111      -6.653  43.057  -2.778  1.00  0.00           H
ATOM   1687  HD3 ARG   111      -8.336  43.580  -2.528  1.00  0.00           H
ATOM   1688  NE  ARG   111      -7.412  44.340  -4.235  1.00  0.00           N
ATOM   1689  HE  ARG   111      -8.229  44.845  -4.546  1.00  0.00           H
ATOM   1690  CZ  ARG   111      -6.233  44.702  -4.731  1.00  0.00           C
ATOM   1691  NH1 ARG   111      -5.130  44.069  -4.354  1.00  0.00           N
ATOM   1692 HH11 ARG   111      -4.235  44.345  -4.732  1.00  0.00           H
ATOM   1693 HH12 ARG   111      -5.185  43.311  -3.688  1.00  0.00           H
ATOM   1694  NH2 ARG   111      -6.156  45.696  -5.605  1.00  0.00           N
ATOM   1695 HH21 ARG   111      -5.259  45.969  -5.981  1.00  0.00           H
ATOM   1696 HH22 ARG   111      -6.994  46.180  -5.894  1.00  0.00           H
ATOM   1697  N   LEU   112      -8.411  38.245  -4.286  1.00  0.00           N
ATOM   1698  H   LEU   112      -9.278  38.444  -4.764  1.00  0.00           H
ATOM   1699  CA  LEU   112      -8.363  37.152  -3.321  1.00  0.00           C
ATOM   1700  HA  LEU   112      -7.472  37.303  -2.711  1.00  0.00           H
ATOM   1701  C   LEU   112      -8.243  35.793  -4.002  1.00  0.00           C
ATOM   1702  O   LEU   112      -8.217  34.759  -3.336  1.00  0.00           O
ATOM   1703  CB  LEU   112      -9.605  37.171  -2.427  1.00  0.00           C
ATOM   1704  HB2 LEU   112      -9.581  36.269  -1.815  1.00  0.00           H
ATOM   1705  HB3 LEU   112     -10.478  37.144  -3.079  1.00  0.00           H
ATOM   1706  CG  LEU   112      -9.775  38.362  -1.482  1.00  0.00           C
ATOM   1707  HG  LEU   112      -9.846  39.270  -2.081  1.00  0.00           H
ATOM   1708  CD1 LEU   112     -11.053  38.218  -0.675  1.00  0.00           C
ATOM   1709 HD11 LEU   112     -11.000  37.314  -0.069  1.00  0.00           H
ATOM   1710 HD12 LEU   112     -11.905  38.152  -1.352  1.00  0.00           H
ATOM   1711 HD13 LEU   112     -11.172  39.085  -0.025  1.00  0.00           H
ATOM   1712  CD2 LEU   112      -8.571  38.495  -0.563  1.00  0.00           C
ATOM   1713 HD21 LEU   112      -8.479  37.597   0.048  1.00  0.00           H
ATOM   1714 HD22 LEU   112      -8.702  39.362   0.084  1.00  0.00           H
ATOM   1715 HD23 LEU   112      -7.669  38.621  -1.162  1.00  0.00           H
ATOM   1716  N   PHE   113      -8.170  35.794  -5.328  1.00  0.00           N
ATOM   1717  H   PHE   113      -8.143  36.674  -5.824  1.00  0.00           H
ATOM   1718  CA  PHE   113      -8.128  34.545  -6.080  1.00  0.00           C
ATOM   1719  HA  PHE   113      -8.408  33.747  -5.393  1.00  0.00           H
ATOM   1720  C   PHE   113      -6.730  34.228  -6.598  1.00  0.00           C
ATOM   1721  O   PHE   113      -6.039  35.094  -7.136  1.00  0.00           O
ATOM   1722  CB  PHE   113      -9.123  34.589  -7.241  1.00  0.00           C
ATOM   1723  HB2 PHE   113      -8.796  33.880  -8.001  1.00  0.00           H
ATOM   1724  HB3 PHE   113      -9.120  35.596  -7.658  1.00  0.00           H
ATOM   1725  CG  PHE   113     -10.529  34.244  -6.844  1.00  0.00           C
ATOM   1726  CD1 PHE   113     -11.361  35.197  -6.282  1.00  0.00           C
ATOM   1727  HD1 PHE   113     -10.995  36.202  -6.128  1.00  0.00           H
ATOM   1728  CD2 PHE   113     -11.018  32.963  -7.032  1.00  0.00           C
ATOM   1729  HD2 PHE   113     -10.381  32.209  -7.470  1.00  0.00           H
ATOM   1730  CE1 PHE   113     -12.654  34.877  -5.916  1.00  0.00           C
ATOM   1731  HE1 PHE   113     -13.294  35.630  -5.479  1.00  0.00           H
ATOM   1732  CE2 PHE   113     -12.309  32.637  -6.667  1.00  0.00           C
ATOM   1733  HE2 PHE   113     -12.677  31.633  -6.818  1.00  0.00           H
ATOM   1734  CZ  PHE   113     -13.128  33.595  -6.109  1.00  0.00           C
ATOM   1735  HZ  PHE   113     -14.139  33.343  -5.823  1.00  0.00           H
ATOM   1736  N   THR   114      -6.323  32.975  -6.425  1.00  0.00           N
ATOM   1737  H   THR   114      -6.941  32.321  -5.967  1.00  0.00           H
ATOM   1738  CA  THR   114      -5.016  32.511  -6.873  1.00  0.00           C
ATOM   1739  HA  THR   114      -4.397  33.395  -7.026  1.00  0.00           H
ATOM   1740  C   THR   114      -5.128  31.745  -8.187  1.00  0.00           C
ATOM   1741  O   THR   114      -5.970  30.859  -8.331  1.00  0.00           O
ATOM   1742  CB  THR   114      -4.350  31.613  -5.816  1.00  0.00           C
ATOM   1743  HB  THR   114      -5.013  30.773  -5.609  1.00  0.00           H
ATOM   1744  OG1 THR   114      -4.126  32.368  -4.620  1.00  0.00           O
ATOM   1745  HG1 THR   114      -4.977  32.696  -4.320  1.00  0.00           H
ATOM   1746  CG2 THR   114      -3.024  31.074  -6.324  1.00  0.00           C
ATOM   1747 HG21 THR   114      -2.351  31.905  -6.535  1.00  0.00           H
ATOM   1748 HG22 THR   114      -3.190  30.500  -7.236  1.00  0.00           H
ATOM   1749 HG23 THR   114      -2.579  30.430  -5.566  1.00  0.00           H
ATOM   1750  N   LYS   115      -4.272  32.094  -9.142  1.00  0.00           N
ATOM   1751  H   LYS   115      -3.585  32.809  -8.947  1.00  0.00           H
ATOM   1752  CA  LYS   115      -4.294  31.477 -10.461  1.00  0.00           C
ATOM   1753  HA  LYS   115      -5.320  31.513 -10.827  1.00  0.00           H
ATOM   1754  C   LYS   115      -3.875  30.012 -10.408  1.00  0.00           C
ATOM   1755  O   LYS   115      -2.804  29.680  -9.902  1.00  0.00           O
ATOM   1756  CB  LYS   115      -3.384  32.250 -11.415  1.00  0.00           C
ATOM   1757  HB2 LYS   115      -2.350  32.058 -11.130  1.00  0.00           H
ATOM   1758  HB3 LYS   115      -3.599  33.313 -11.305  1.00  0.00           H
ATOM   1759  CG  LYS   115      -3.550  31.881 -12.875  1.00  0.00           C
ATOM   1760  HG2 LYS   115      -4.589  32.034 -13.167  1.00  0.00           H
ATOM   1761  HG3 LYS   115      -3.285  30.833 -13.012  1.00  0.00           H
ATOM   1762  CD  LYS   115      -2.656  32.739 -13.747  1.00  0.00           C
ATOM   1763  HD2 LYS   115      -1.615  32.475 -13.558  1.00  0.00           H
ATOM   1764  HD3 LYS   115      -2.816  33.788 -13.496  1.00  0.00           H
ATOM   1765  CE  LYS   115      -2.960  32.530 -15.217  1.00  0.00           C
ATOM   1766  HE2 LYS   115      -3.997  32.807 -15.406  1.00  0.00           H
ATOM   1767  HE3 LYS   115      -2.814  31.478 -15.462  1.00  0.00           H
ATOM   1768  NZ  LYS   115      -2.075  33.354 -16.085  1.00  0.00           N
ATOM   1769  HZ1 LYS   115      -2.306  33.189 -17.054  1.00  0.00           H
ATOM   1770  HZ2 LYS   115      -1.111  33.100 -15.921  1.00  0.00           H
ATOM   1771  HZ3 LYS   115      -2.207  34.332 -15.869  1.00  0.00           H
ATOM   1772  N   ILE   116      -4.727  29.137 -10.930  1.00  0.00           N
ATOM   1773  H   ILE   116      -5.614  29.462 -11.286  1.00  0.00           H
ATOM   1774  CA  ILE   116      -4.407  27.719 -10.999  1.00  0.00           C
ATOM   1775  HA  ILE   116      -3.866  27.467 -10.087  1.00  0.00           H
ATOM   1776  C   ILE   116      -3.535  27.429 -12.212  1.00  0.00           C
ATOM   1777  O   ILE   116      -2.422  26.921 -12.079  1.00  0.00           O
ATOM   1778  CB  ILE   116      -5.675  26.852 -11.069  1.00  0.00           C
ATOM   1779  HB  ILE   116      -6.231  27.126 -11.965  1.00  0.00           H
ATOM   1780  CG1 ILE   116      -6.558  27.106  -9.848  1.00  0.00           C
ATOM   1781 HG12 ILE   116      -6.883  28.146  -9.868  1.00  0.00           H
ATOM   1782 HG13 ILE   116      -5.965  26.928  -8.951  1.00  0.00           H
ATOM   1783  CG2 ILE   116      -5.313  25.380 -11.164  1.00  0.00           C
ATOM   1784 HG21 ILE   116      -4.755  25.085 -10.275  1.00  0.00           H
ATOM   1785 HG22 ILE   116      -4.700  25.213 -12.050  1.00  0.00           H
ATOM   1786 HG23 ILE   116      -6.224  24.786 -11.235  1.00  0.00           H
ATOM   1787  CD1 ILE   116      -7.780  26.227  -9.793  1.00  0.00           C
ATOM   1788 HD11 ILE   116      -8.386  26.392 -10.684  1.00  0.00           H
ATOM   1789 HD12 ILE   116      -8.364  26.471  -8.906  1.00  0.00           H
ATOM   1790 HD13 ILE   116      -7.474  25.182  -9.750  1.00  0.00           H
ATOM   1791  N   ASP   117      -4.051  27.770 -13.390  1.00  0.00           N
ATOM   1792  H   ASP   117      -4.953  28.224 -13.412  1.00  0.00           H
ATOM   1793  CA  ASP   117      -3.363  27.513 -14.650  1.00  0.00           C
ATOM   1794  HA  ASP   117      -2.357  27.927 -14.581  1.00  0.00           H
ATOM   1795  C   ASP   117      -4.087  28.194 -15.809  1.00  0.00           C
ATOM   1796  O   ASP   117      -5.295  28.421 -15.743  1.00  0.00           O
ATOM   1797  CB  ASP   117      -3.262  26.005 -14.903  1.00  0.00           C
ATOM   1798  HB2 ASP   117      -4.269  25.603 -15.017  1.00  0.00           H
ATOM   1799  HB3 ASP   117      -2.780  25.539 -14.043  1.00  0.00           H
ATOM   1800  CG  ASP   117      -2.464  25.671 -16.145  1.00  0.00           C
ATOM   1801  OD1 ASP   117      -1.607  26.490 -16.539  1.00  0.00           O
ATOM   1802  OD2 ASP   117      -2.692  24.589 -16.725  1.00  0.00           O
ATOM   1803  N   THR   118      -3.349  28.528 -16.865  1.00  0.00           N
ATOM   1804  H   THR   118      -2.345  28.428 -16.819  1.00  0.00           H
ATOM   1805  CA  THR   118      -3.962  29.036 -18.087  1.00  0.00           C
ATOM   1806  HA  THR   118      -4.764  29.716 -17.799  1.00  0.00           H
ATOM   1807  C   THR   118      -4.499  27.862 -18.891  1.00  0.00           C
ATOM   1808  O   THR   118      -3.743  26.973 -19.284  1.00  0.00           O
ATOM   1809  CB  THR   118      -2.972  29.835 -18.956  1.00  0.00           C
ATOM   1810  HB  THR   118      -3.538  30.523 -19.584  1.00  0.00           H
ATOM   1811  OG1 THR   118      -2.220  28.935 -19.780  1.00  0.00           O
ATOM   1812  HG1 THR   118      -2.503  28.042 -19.568  1.00  0.00           H
ATOM   1813  CG2 THR   118      -2.025  30.637 -18.087  1.00  0.00           C
ATOM   1814 HG21 THR   118      -1.452  29.960 -17.453  1.00  0.00           H
ATOM   1815 HG22 THR   118      -2.598  31.323 -17.462  1.00  0.00           H
ATOM   1816 HG23 THR   118      -1.344  31.205 -18.720  1.00  0.00           H
ATOM   1817  N   ILE   119      -5.804  27.855 -19.130  1.00  0.00           N
ATOM   1818  H   ILE   119      -6.370  28.632 -18.820  1.00  0.00           H
ATOM   1819  CA  ILE   119      -6.433  26.744 -19.832  1.00  0.00           C
ATOM   1820  HA  ILE   119      -5.867  25.847 -19.581  1.00  0.00           H
ATOM   1821  C   ILE   119      -6.388  26.948 -21.343  1.00  0.00           C
ATOM   1822  O   ILE   119      -6.835  27.972 -21.854  1.00  0.00           O
ATOM   1823  CB  ILE   119      -7.889  26.554 -19.383  1.00  0.00           C
ATOM   1824  HB  ILE   119      -8.487  27.379 -19.770  1.00  0.00           H
ATOM   1825  CG1 ILE   119      -7.974  26.566 -17.855  1.00  0.00           C
ATOM   1826 HG12 ILE   119      -9.018  26.437 -17.568  1.00  0.00           H
ATOM   1827 HG13 ILE   119      -7.615  27.532 -17.499  1.00  0.00           H
ATOM   1828  CG2 ILE   119      -8.449  25.259 -19.940  1.00  0.00           C
ATOM   1829 HG21 ILE   119      -7.864  24.419 -19.565  1.00  0.00           H
ATOM   1830 HG22 ILE   119      -8.398  25.280 -21.029  1.00  0.00           H
ATOM   1831 HG23 ILE   119      -9.487  25.148 -19.627  1.00  0.00           H
ATOM   1832  CD1 ILE   119      -7.158  25.478 -17.188  1.00  0.00           C
ATOM   1833 HD11 ILE   119      -7.502  24.503 -17.532  1.00  0.00           H
ATOM   1834 HD12 ILE   119      -7.278  25.545 -16.107  1.00  0.00           H
ATOM   1835 HD13 ILE   119      -6.106  25.603 -17.445  1.00  0.00           H
ATOM   1836  N   ALA   120      -5.839  25.965 -22.049  1.00  0.00           N
ATOM   1837  H   ALA   120      -5.510  25.141 -21.567  1.00  0.00           H
ATOM   1838  CA  ALA   120      -5.696  26.039 -23.498  1.00  0.00           C
ATOM   1839  HA  ALA   120      -6.194  26.945 -23.844  1.00  0.00           H
ATOM   1840  C   ALA   120      -6.365  24.846 -24.177  1.00  0.00           C
ATOM   1841  O   ALA   120      -6.330  23.731 -23.658  1.00  0.00           O
ATOM   1842  CB  ALA   120      -4.224  26.112 -23.878  1.00  0.00           C
ATOM   1843  HB1 ALA   120      -3.763  26.968 -23.385  1.00  0.00           H
ATOM   1844  HB2 ALA   120      -4.133  26.223 -24.958  1.00  0.00           H
ATOM   1845  HB3 ALA   120      -3.722  25.198 -23.563  1.00  0.00           H
ATOM   1846  N   PRO   121      -6.976  25.079 -25.347  1.00  0.00           N
ATOM   1847  CA  PRO   121      -7.689  24.036 -26.089  1.00  0.00           C
ATOM   1848  HA  PRO   121      -8.220  23.356 -25.423  1.00  0.00           H
ATOM   1849  C   PRO   121      -6.749  23.152 -26.895  1.00  0.00           C
ATOM   1850  O   PRO   121      -5.822  23.656 -27.527  1.00  0.00           O
ATOM   1851  CB  PRO   121      -8.607  24.832 -27.029  1.00  0.00           C
ATOM   1852  HB2 PRO   121      -9.648  24.551 -26.870  1.00  0.00           H
ATOM   1853  HB3 PRO   121      -8.336  24.648 -28.069  1.00  0.00           H
ATOM   1854  CG  PRO   121      -8.397  26.292 -26.681  1.00  0.00           C
ATOM   1855  HG2 PRO   121      -9.178  26.634 -26.002  1.00  0.00           H
ATOM   1856  HG3 PRO   121      -8.409  26.901 -27.585  1.00  0.00           H
ATOM   1857  CD  PRO   121      -7.071  26.379 -26.022  1.00  0.00           C
ATOM   1858  HD2 PRO   121      -6.273  26.504 -26.754  1.00  0.00           H
ATOM   1859  HD3 PRO   121      -7.038  27.200 -25.306  1.00  0.00           H
ATOM   1860  N   ASP   122      -6.988  21.846 -26.870  1.00  0.00           N
ATOM   1861  H   ASP   122      -7.683  21.482 -26.234  1.00  0.00           H
ATOM   1862  CA  ASP   122      -6.268  20.930 -27.740  1.00  0.00           C
ATOM   1863  HA  ASP   122      -5.208  21.182 -27.732  1.00  0.00           H
ATOM   1864  C   ASP   122      -6.814  21.065 -29.154  1.00  0.00           C
ATOM   1865  O   ASP   122      -6.107  20.829 -30.133  1.00  0.00           O
ATOM   1866  CB  ASP   122      -6.400  19.490 -27.245  1.00  0.00           C
ATOM   1867  HB2 ASP   122      -5.773  18.849 -27.864  1.00  0.00           H
ATOM   1868  HB3 ASP   122      -7.441  19.182 -27.340  1.00  0.00           H
ATOM   1869  CG  ASP   122      -5.976  19.333 -25.797  1.00  0.00           C
ATOM   1870  OD1 ASP   122      -4.978  19.971 -25.398  1.00  0.00           O
ATOM   1871  OD2 ASP   122      -6.644  18.578 -25.057  1.00  0.00           O
ATOM   1872  N   GLU   123      -8.085  21.446 -29.246  1.00  0.00           N
ATOM   1873  H   GLU   123      -8.612  21.598 -28.398  1.00  0.00           H
ATOM   1874  CA  GLU   123      -8.742  21.651 -30.530  1.00  0.00           C
ATOM   1875  HA  GLU   123      -7.956  21.734 -31.281  1.00  0.00           H
ATOM   1876  C   GLU   123      -9.562  22.933 -30.544  1.00  0.00           C
ATOM   1877  O   GLU   123     -10.452  23.119 -29.716  1.00  0.00           O
ATOM   1878  CB  GLU   123      -9.649  20.469 -30.868  1.00  0.00           C
ATOM   1879  HB2 GLU   123     -10.081  20.642 -31.853  1.00  0.00           H
ATOM   1880  HB3 GLU   123     -10.445  20.427 -30.124  1.00  0.00           H
ATOM   1881  CG  GLU   123      -8.949  19.128 -30.888  1.00  0.00           C
ATOM   1882  HG2 GLU   123      -8.915  18.736 -29.872  1.00  0.00           H
ATOM   1883  HG3 GLU   123      -7.933  19.269 -31.258  1.00  0.00           H
ATOM   1884  CD  GLU   123      -9.654  18.122 -31.774  1.00  0.00           C
ATOM   1885  OE1 GLU   123      -9.379  18.119 -32.993  1.00  0.00           O
ATOM   1886  OE2 GLU   123     -10.481  17.341 -31.255  1.00  0.00           O
ATOM   1887  N   ILE   124      -9.254  23.816 -31.488  1.00  0.00           N
ATOM   1888  H   ILE   124      -8.429  23.667 -32.051  1.00  0.00           H
ATOM   1889  CA  ILE   124     -10.077  24.994 -31.731  1.00  0.00           C
ATOM   1890  HA  ILE   124     -10.613  25.223 -30.810  1.00  0.00           H
ATOM   1891  C   ILE   124     -11.053  24.697 -32.860  1.00  0.00           C
ATOM   1892  O   ILE   124     -10.752  23.906 -33.752  1.00  0.00           O
ATOM   1893  CB  ILE   124      -9.231  26.228 -32.095  1.00  0.00           C
ATOM   1894  HB  ILE   124      -9.904  27.040 -32.369  1.00  0.00           H
ATOM   1895  CG1 ILE   124      -8.329  25.920 -33.291  1.00  0.00           C
ATOM   1896 HG12 ILE   124      -8.961  25.672 -34.143  1.00  0.00           H
ATOM   1897 HG13 ILE   124      -7.706  25.062 -33.039  1.00  0.00           H
ATOM   1898  CG2 ILE   124      -8.402  26.676 -30.905  1.00  0.00           C
ATOM   1899 HG21 ILE   124      -7.721  25.876 -30.615  1.00  0.00           H
ATOM   1900 HG22 ILE   124      -9.062  26.911 -30.070  1.00  0.00           H
ATOM   1901 HG23 ILE   124      -7.828  27.562 -31.175  1.00  0.00           H
ATOM   1902  CD1 ILE   124      -7.426  27.065 -33.685  1.00  0.00           C
ATOM   1903 HD11 ILE   124      -8.032  27.934 -33.941  1.00  0.00           H
ATOM   1904 HD12 ILE   124      -6.826  26.774 -34.547  1.00  0.00           H
ATOM   1905 HD13 ILE   124      -6.769  27.313 -32.851  1.00  0.00           H
ATOM   1906  N   THR   125     -12.222  25.326 -32.819  1.00  0.00           N
ATOM   1907  H   THR   125     -12.412  25.972 -32.066  1.00  0.00           H
ATOM   1908  CA  THR   125     -13.235  25.099 -33.842  1.00  0.00           C
ATOM   1909  HA  THR   125     -12.966  24.173 -34.350  1.00  0.00           H
ATOM   1910  C   THR   125     -13.260  26.236 -34.859  1.00  0.00           C
ATOM   1911  O   THR   125     -13.274  27.412 -34.496  1.00  0.00           O
ATOM   1912  CB  THR   125     -14.634  24.936 -33.225  1.00  0.00           C
ATOM   1913  HB  THR   125     -15.303  24.522 -33.980  1.00  0.00           H
ATOM   1914  OG1 THR   125     -15.125  26.212 -32.796  1.00  0.00           O
ATOM   1915  HG1 THR   125     -14.444  26.863 -32.982  1.00  0.00           H
ATOM   1916  CG2 THR   125     -14.582  23.987 -32.038  1.00  0.00           C
ATOM   1917 HG21 THR   125     -13.915  24.393 -31.277  1.00  0.00           H
ATOM   1918 HG22 THR   125     -14.211  23.016 -32.365  1.00  0.00           H
ATOM   1919 HG23 THR   125     -15.582  23.872 -31.620  1.00  0.00           H
ATOM   1920  N   VAL   126     -13.273  25.869 -36.135  1.00  0.00           N
ATOM   1921  H   VAL   126     -13.329  24.886 -36.359  1.00  0.00           H
ATOM   1922  CA  VAL   126     -13.209  26.834 -37.223  1.00  0.00           C
ATOM   1923  HA  VAL   126     -12.866  27.790 -36.827  1.00  0.00           H
ATOM   1924  C   VAL   126     -14.599  27.032 -37.832  1.00  0.00           C
ATOM   1925  O   VAL   126     -15.442  26.138 -37.755  1.00  0.00           O
ATOM   1926  CB  VAL   126     -12.197  26.369 -38.299  1.00  0.00           C
ATOM   1927  HB  VAL   126     -11.228  26.240 -37.817  1.00  0.00           H
ATOM   1928  CG1 VAL   126     -12.625  25.033 -38.881  1.00  0.00           C
ATOM   1929 HG11 VAL   126     -13.594  25.142 -39.368  1.00  0.00           H
ATOM   1930 HG12 VAL   126     -12.701  24.296 -38.081  1.00  0.00           H
ATOM   1931 HG13 VAL   126     -11.887  24.702 -39.611  1.00  0.00           H
ATOM   1932  CG2 VAL   126     -12.012  27.419 -39.393  1.00  0.00           C
ATOM   1933 HG21 VAL   126     -12.961  27.582 -39.905  1.00  0.00           H
ATOM   1934 HG22 VAL   126     -11.268  27.070 -40.109  1.00  0.00           H
ATOM   1935 HG23 VAL   126     -11.676  28.354 -38.946  1.00  0.00           H
ATOM   1936  N   SER   127     -14.831  28.210 -38.410  1.00  0.00           N
ATOM   1937  H   SER   127     -14.078  28.882 -38.438  1.00  0.00           H
ATOM   1938  CA  SER   127     -16.114  28.587 -39.007  1.00  0.00           C
ATOM   1939  HA  SER   127     -16.786  28.770 -38.169  1.00  0.00           H
ATOM   1940  C   SER   127     -16.762  27.495 -39.852  1.00  0.00           C
ATOM   1941  O   SER   127     -17.968  27.268 -39.759  1.00  0.00           O
ATOM   1942  CB  SER   127     -15.936  29.840 -39.866  1.00  0.00           C
ATOM   1943  HB2 SER   127     -16.833  29.989 -40.467  1.00  0.00           H
ATOM   1944  HB3 SER   127     -15.077  29.701 -40.523  1.00  0.00           H
ATOM   1945  OG  SER   127     -15.723  30.986 -39.065  1.00  0.00           O
ATOM   1946  HG  SER   127     -15.619  31.737 -39.654  1.00  0.00           H
ATOM   1947  N   SER   128     -15.959  26.827 -40.675  1.00  0.00           N
ATOM   1948  H   SER   128     -14.979  27.070 -40.709  1.00  0.00           H
ATOM   1949  CA  SER   128     -16.454  25.753 -41.531  1.00  0.00           C
ATOM   1950  HA  SER   128     -17.225  26.170 -42.179  1.00  0.00           H
ATOM   1951  C   SER   128     -17.080  24.636 -40.704  1.00  0.00           C
ATOM   1952  O   SER   128     -18.054  24.009 -41.121  1.00  0.00           O
ATOM   1953  CB  SER   128     -15.325  25.197 -42.400  1.00  0.00           C
ATOM   1954  HB2 SER   128     -14.966  25.983 -43.064  1.00  0.00           H
ATOM   1955  HB3 SER   128     -15.707  24.366 -42.993  1.00  0.00           H
ATOM   1956  OG  SER   128     -14.250  24.739 -41.600  1.00  0.00           O
ATOM   1957  HG  SER   128     -14.589  24.047 -41.027  1.00  0.00           H
ATOM   1958  N   ASP   129     -16.509  24.392 -39.529  1.00  0.00           N
ATOM   1959  H   ASP   129     -15.665  24.888 -39.280  1.00  0.00           H
ATOM   1960  CA  ASP   129     -17.068  23.429 -38.591  1.00  0.00           C
ATOM   1961  HA  ASP   129     -17.473  22.600 -39.171  1.00  0.00           H
ATOM   1962  C   ASP   129     -18.195  24.049 -37.778  1.00  0.00           C
ATOM   1963  O   ASP   129     -19.141  23.363 -37.402  1.00  0.00           O
ATOM   1964  CB  ASP   129     -15.984  22.893 -37.652  1.00  0.00           C
ATOM   1965  HB2 ASP   129     -16.455  22.577 -36.721  1.00  0.00           H
ATOM   1966  HB3 ASP   129     -15.274  23.694 -37.447  1.00  0.00           H
ATOM   1967  CG  ASP   129     -15.228  21.713 -38.238  1.00  0.00           C
ATOM   1968  OD1 ASP   129     -15.795  21.004 -39.098  1.00  0.00           O
ATOM   1969  OD2 ASP   129     -14.068  21.489 -37.830  1.00  0.00           O
ATOM   1970  N   PHE   130     -18.091  25.349 -37.513  1.00  0.00           N
ATOM   1971  H   PHE   130     -17.329  25.875 -37.917  1.00  0.00           H
ATOM   1972  CA  PHE   130     -19.053  26.034 -36.652  1.00  0.00           C
ATOM   1973  HA  PHE   130     -19.315  25.327 -35.865  1.00  0.00           H
ATOM   1974  C   PHE   130     -20.336  26.410 -37.383  1.00  0.00           C
ATOM   1975  O   PHE   130     -21.407  26.447 -36.778  1.00  0.00           O
ATOM   1976  CB  PHE   130     -18.432  27.291 -36.038  1.00  0.00           C
ATOM   1977  HB2 PHE   130     -18.183  27.981 -36.844  1.00  0.00           H
ATOM   1978  HB3 PHE   130     -17.522  27.003 -35.512  1.00  0.00           H
ATOM   1979  CG  PHE   130     -19.340  28.002 -35.066  1.00  0.00           C
ATOM   1980  CD1 PHE   130     -19.384  27.620 -33.735  1.00  0.00           C
ATOM   1981  HD1 PHE   130     -18.762  26.806 -33.392  1.00  0.00           H
ATOM   1982  CD2 PHE   130     -20.153  29.045 -35.483  1.00  0.00           C
ATOM   1983  HD2 PHE   130     -20.133  29.355 -36.517  1.00  0.00           H
ATOM   1984  CE1 PHE   130     -20.215  28.268 -32.840  1.00  0.00           C
ATOM   1985  HE1 PHE   130     -20.235  27.963 -31.804  1.00  0.00           H
ATOM   1986  CE2 PHE   130     -20.989  29.693 -34.592  1.00  0.00           C
ATOM   1987  HE2 PHE   130     -21.618  30.503 -34.932  1.00  0.00           H
ATOM   1988  CZ  PHE   130     -21.019  29.304 -33.269  1.00  0.00           C
ATOM   1989  HZ  PHE   130     -21.670  29.809 -32.571  1.00  0.00           H
ATOM   1990  N   GLU   131     -20.233  26.706 -38.674  1.00  0.00           N
ATOM   1991  H   GLU   131     -19.324  26.723 -39.113  1.00  0.00           H
ATOM   1992  CA  GLU   131     -21.423  27.006 -39.461  1.00  0.00           C
ATOM   1993  HA  GLU   131     -22.090  27.647 -38.884  1.00  0.00           H
ATOM   1994  C   GLU   131     -22.150  25.707 -39.779  1.00  0.00           C
ATOM   1995  O   GLU   131     -23.293  25.712 -40.236  1.00  0.00           O
ATOM   1996  CB  GLU   131     -21.060  27.779 -40.729  1.00  0.00           C
ATOM   1997  HB2 GLU   131     -21.837  27.613 -41.475  1.00  0.00           H
ATOM   1998  HB3 GLU   131     -20.108  27.406 -41.106  1.00  0.00           H
ATOM   1999  CG  GLU   131     -20.934  29.275 -40.479  1.00  0.00           C
ATOM   2000  HG2 GLU   131     -20.385  29.426 -39.549  1.00  0.00           H
ATOM   2001  HG3 GLU   131     -21.935  29.695 -40.382  1.00  0.00           H
ATOM   2002  CD  GLU   131     -20.211  30.008 -41.588  1.00  0.00           C
ATOM   2003  OE1 GLU   131     -19.795  29.356 -42.569  1.00  0.00           O
ATOM   2004  OE2 GLU   131     -20.052  31.242 -41.475  1.00  0.00           O
ATOM   2005  N   ALA   132     -21.466  24.596 -39.533  1.00  0.00           N
ATOM   2006  H   ALA   132     -20.462  24.650 -39.439  1.00  0.00           H
ATOM   2007  CA  ALA   132     -22.117  23.304 -39.395  1.00  0.00           C
ATOM   2008  HA  ALA   132     -23.054  23.285 -39.952  1.00  0.00           H
ATOM   2009  C   ALA   132     -22.374  23.091 -37.908  1.00  0.00           C
ATOM   2010  O   ALA   132     -21.783  23.770 -37.073  1.00  0.00           O
ATOM   2011  CB  ALA   132     -21.257  22.191 -39.970  1.00  0.00           C
ATOM   2012  HB1 ALA   132     -20.301  22.163 -39.447  1.00  0.00           H
ATOM   2013  HB2 ALA   132     -21.085  22.375 -41.030  1.00  0.00           H
ATOM   2014  HB3 ALA   132     -21.767  21.236 -39.845  1.00  0.00           H
ATOM   2015  N   ARG   133     -23.251  22.160 -37.560  1.00  0.00           N
ATOM   2016  H   ARG   133     -23.710  21.604 -38.267  1.00  0.00           H
ATOM   2017  CA  ARG   133     -23.547  21.945 -36.150  1.00  0.00           C
ATOM   2018  HA  ARG   133     -23.453  22.903 -35.639  1.00  0.00           H
ATOM   2019  C   ARG   133     -22.552  20.978 -35.519  1.00  0.00           C
ATOM   2020  O   ARG   133     -22.935  20.073 -34.778  1.00  0.00           O
ATOM   2021  CB  ARG   133     -24.978  21.438 -35.971  1.00  0.00           C
ATOM   2022  HB2 ARG   133     -25.142  21.236 -34.913  1.00  0.00           H
ATOM   2023  HB3 ARG   133     -25.090  20.515 -36.539  1.00  0.00           H
ATOM   2024  CG  ARG   133     -26.036  22.426 -36.443  1.00  0.00           C
ATOM   2025  HG2 ARG   133     -27.017  22.076 -36.123  1.00  0.00           H
ATOM   2026  HG3 ARG   133     -26.008  22.485 -37.531  1.00  0.00           H
ATOM   2027  CD  ARG   133     -25.789  23.810 -35.865  1.00  0.00           C
ATOM   2028  HD2 ARG   133     -24.823  24.171 -36.218  1.00  0.00           H
ATOM   2029  HD3 ARG   133     -25.776  23.740 -34.777  1.00  0.00           H
ATOM   2030  NE  ARG   133     -26.822  24.762 -36.263  1.00  0.00           N
ATOM   2031  HE  ARG   133     -27.679  24.778 -35.730  1.00  0.00           H
ATOM   2032  CZ  ARG   133     -26.709  25.609 -37.280  1.00  0.00           C
ATOM   2033  NH1 ARG   133     -27.703  26.437 -37.568  1.00  0.00           N
ATOM   2034 HH11 ARG   133     -27.616  27.081 -38.341  1.00  0.00           H
ATOM   2035 HH12 ARG   133     -28.548  26.424 -37.014  1.00  0.00           H
ATOM   2036  NH2 ARG   133     -25.602  25.630 -38.010  1.00  0.00           N
ATOM   2037 HH21 ARG   133     -25.519  26.276 -38.782  1.00  0.00           H
ATOM   2038 HH22 ARG   133     -24.842  25.001 -37.794  1.00  0.00           H
ATOM   2039  N   HIS   134     -21.271  21.183 -35.813  1.00  0.00           N
ATOM   2040  H   HIS   134     -21.026  21.943 -36.432  1.00  0.00           H
ATOM   2041  CA  HIS   134     -20.211  20.345 -35.270  1.00  0.00           C
ATOM   2042  HA  HIS   134     -20.677  19.629 -34.593  1.00  0.00           H
ATOM   2043  C   HIS   134     -19.201  21.164 -34.473  1.00  0.00           C
ATOM   2044  O   HIS   134     -18.643  22.140 -34.972  1.00  0.00           O
ATOM   2045  CB  HIS   134     -19.497  19.586 -36.390  1.00  0.00           C
ATOM   2046  HB2 HIS   134     -19.066  20.313 -37.078  1.00  0.00           H
ATOM   2047  HB3 HIS   134     -20.233  18.979 -36.917  1.00  0.00           H
ATOM   2048  CG  HIS   134     -18.402  18.687 -35.905  1.00  0.00           C
ATOM   2049  ND1 HIS   134     -17.076  18.888 -36.224  1.00  0.00           N
ATOM   2050  HD1 HIS   134     -16.697  19.689 -36.841  1.00  0.00           H
ATOM   2051  CD2 HIS   134     -18.436  17.588 -35.115  1.00  0.00           C
ATOM   2052  HD2 HIS   134     -19.315  17.142 -34.675  1.00  0.00           H
ATOM   2053  CE1 HIS   134     -16.341  17.948 -35.658  1.00  0.00           C
ATOM   2054  HE1 HIS   134     -15.268  17.851 -35.737  1.00  0.00           H
ATOM   2055  NE2 HIS   134     -17.142  17.147 -34.978  1.00  0.00           N
ATOM   2056  N   VAL   135     -18.970  20.757 -33.231  1.00  0.00           N
ATOM   2057  H   VAL   135     -19.480  19.962 -32.872  1.00  0.00           H
ATOM   2058  CA  VAL   135     -18.002  21.424 -32.370  1.00  0.00           C
ATOM   2059  HA  VAL   135     -17.523  22.188 -32.982  1.00  0.00           H
ATOM   2060  C   VAL   135     -16.950  20.452 -31.858  1.00  0.00           C
ATOM   2061  O   VAL   135     -17.260  19.318 -31.492  1.00  0.00           O
ATOM   2062  CB  VAL   135     -18.681  22.091 -31.165  1.00  0.00           C
ATOM   2063  HB  VAL   135     -17.934  22.260 -30.389  1.00  0.00           H
ATOM   2064  CG1 VAL   135     -19.255  23.436 -31.557  1.00  0.00           C
ATOM   2065 HG11 VAL   135     -20.007  23.298 -32.334  1.00  0.00           H
ATOM   2066 HG12 VAL   135     -18.457  24.076 -31.934  1.00  0.00           H
ATOM   2067 HG13 VAL   135     -19.714  23.903 -30.686  1.00  0.00           H
ATOM   2068  CG2 VAL   135     -19.758  21.177 -30.594  1.00  0.00           C
ATOM   2069 HG21 VAL   135     -20.518  20.993 -31.353  1.00  0.00           H
ATOM   2070 HG22 VAL   135     -20.217  21.654 -29.728  1.00  0.00           H
ATOM   2071 HG23 VAL   135     -19.309  20.231 -30.292  1.00  0.00           H
ATOM   2072  N   LYS   136     -15.702  20.902 -31.834  1.00  0.00           N
ATOM   2073  H   LYS   136     -15.496  21.813 -32.218  1.00  0.00           H
ATOM   2074  CA  LYS   136     -14.626  20.107 -31.265  1.00  0.00           C
ATOM   2075  HA  LYS   136     -14.892  19.051 -31.320  1.00  0.00           H
ATOM   2076  C   LYS   136     -14.435  20.489 -29.806  1.00  0.00           C
ATOM   2077  O   LYS   136     -13.935  21.567 -29.491  1.00  0.00           O
ATOM   2078  CB  LYS   136     -13.334  20.289 -32.061  1.00  0.00           C
ATOM   2079  HB2 LYS   136     -12.510  19.861 -31.490  1.00  0.00           H
ATOM   2080  HB3 LYS   136     -13.161  21.356 -32.204  1.00  0.00           H
ATOM   2081  CG  LYS   136     -13.379  19.616 -33.428  1.00  0.00           C
ATOM   2082  HG2 LYS   136     -14.136  20.109 -34.037  1.00  0.00           H
ATOM   2083  HG3 LYS   136     -13.645  18.567 -33.295  1.00  0.00           H
ATOM   2084  CD  LYS   136     -12.045  19.694 -34.148  1.00  0.00           C
ATOM   2085  HD2 LYS   136     -12.033  18.958 -34.952  1.00  0.00           H
ATOM   2086  HD3 LYS   136     -11.247  19.472 -33.439  1.00  0.00           H
ATOM   2087  CE  LYS   136     -11.809  21.072 -34.739  1.00  0.00           C
ATOM   2088  HE2 LYS   136     -11.797  21.806 -33.933  1.00  0.00           H
ATOM   2089  HE3 LYS   136     -12.619  21.305 -35.430  1.00  0.00           H
ATOM   2090  NZ  LYS   136     -10.513  21.135 -35.472  1.00  0.00           N
ATOM   2091  HZ1 LYS   136     -10.386  22.062 -35.852  1.00  0.00           H
ATOM   2092  HZ2 LYS   136     -10.518  20.461 -36.224  1.00  0.00           H
ATOM   2093  HZ3 LYS   136      -9.756  20.925 -34.837  1.00  0.00           H
ATOM   2094  N   LEU   137     -14.849  19.588 -28.922  1.00  0.00           N
ATOM   2095  H   LEU   137     -15.157  18.686 -29.256  1.00  0.00           H
ATOM   2096  CA  LEU   137     -14.876  19.850 -27.488  1.00  0.00           C
ATOM   2097  HA  LEU   137     -14.937  20.929 -27.349  1.00  0.00           H
ATOM   2098  C   LEU   137     -13.603  19.386 -26.786  1.00  0.00           C
ATOM   2099  O   LEU   137     -13.202  18.229 -26.907  1.00  0.00           O
ATOM   2100  CB  LEU   137     -16.101  19.173 -26.870  1.00  0.00           C
ATOM   2101  HB2 LEU   137     -16.082  18.129 -27.182  1.00  0.00           H
ATOM   2102  HB3 LEU   137     -16.982  19.661 -27.288  1.00  0.00           H
ATOM   2103  CG  LEU   137     -16.258  19.186 -25.352  1.00  0.00           C
ATOM   2104  HG  LEU   137     -15.605  19.954 -24.937  1.00  0.00           H
ATOM   2105  CD1 LEU   137     -17.692  19.516 -24.976  1.00  0.00           C
ATOM   2106 HD11 LEU   137     -18.359  18.756 -25.384  1.00  0.00           H
ATOM   2107 HD12 LEU   137     -17.959  20.491 -25.383  1.00  0.00           H
ATOM   2108 HD13 LEU   137     -17.787  19.537 -23.890  1.00  0.00           H
ATOM   2109  CD2 LEU   137     -15.855  17.841 -24.773  1.00  0.00           C
ATOM   2110 HD21 LEU   137     -16.500  17.062 -25.179  1.00  0.00           H
ATOM   2111 HD22 LEU   137     -15.956  17.867 -23.688  1.00  0.00           H
ATOM   2112 HD23 LEU   137     -14.819  17.628 -25.036  1.00  0.00           H
ATOM   2113  N   ASN   138     -12.977  20.294 -26.044  1.00  0.00           N
ATOM   2114  H   ASN   138     -13.368  21.222 -25.969  1.00  0.00           H
ATOM   2115  CA  ASN   138     -11.741  19.986 -25.336  1.00  0.00           C
ATOM   2116  HA  ASN   138     -11.277  19.150 -25.859  1.00  0.00           H
ATOM   2117  C   ASN   138     -11.988  19.552 -23.897  1.00  0.00           C
ATOM   2118  O   ASN   138     -12.907  20.038 -23.238  1.00  0.00           O
ATOM   2119  CB  ASN   138     -10.803  21.194 -25.353  1.00  0.00           C
ATOM   2120  HB2 ASN   138      -9.864  20.914 -24.874  1.00  0.00           H
ATOM   2121  HB3 ASN   138     -11.268  22.005 -24.793  1.00  0.00           H
ATOM   2122  CG  ASN   138     -10.507  21.679 -26.752  1.00  0.00           C
ATOM   2123  OD1 ASN   138      -9.635  21.143 -27.434  1.00  0.00           O
ATOM   2124  ND2 ASN   138     -11.233  22.700 -27.191  1.00  0.00           N
ATOM   2125 HD21 ASN   138     -11.079  23.067 -28.119  1.00  0.00           H
ATOM   2126 HD22 ASN   138     -11.939  23.110 -26.597  1.00  0.00           H
ATOM   2127  N   VAL   139     -11.160  18.629 -23.419  1.00  0.00           N
ATOM   2128  H   VAL   139     -10.468  18.225 -24.034  1.00  0.00           H
ATOM   2129  CA  VAL   139     -11.222  18.183 -22.034  1.00  0.00           C
ATOM   2130  HA  VAL   139     -12.056  18.705 -21.565  1.00  0.00           H
ATOM   2131  C   VAL   139      -9.919  18.516 -21.322  1.00  0.00           C
ATOM   2132  O   VAL   139      -8.849  18.060 -21.723  1.00  0.00           O
ATOM   2133  CB  VAL   139     -11.476  16.668 -21.925  1.00  0.00           C
ATOM   2134  HB  VAL   139     -10.595  16.143 -22.293  1.00  0.00           H
ATOM   2135  CG1 VAL   139     -11.703  16.274 -20.474  1.00  0.00           C
ATOM   2136 HG11 VAL   139     -12.582  16.792 -20.090  1.00  0.00           H
ATOM   2137 HG12 VAL   139     -10.831  16.551 -19.882  1.00  0.00           H
ATOM   2138 HG13 VAL   139     -11.859  15.197 -20.410  1.00  0.00           H
ATOM   2139  CG2 VAL   139     -12.662  16.261 -22.780  1.00  0.00           C
ATOM   2140 HG21 VAL   139     -13.556  16.775 -22.429  1.00  0.00           H
ATOM   2141 HG22 VAL   139     -12.810  15.184 -22.707  1.00  0.00           H
ATOM   2142 HG23 VAL   139     -12.471  16.532 -23.818  1.00  0.00           H
ATOM   2143  N   GLU   140     -10.012  19.319 -20.269  1.00  0.00           N
ATOM   2144  H   GLU   140     -10.912  19.701 -20.015  1.00  0.00           H
ATOM   2145  CA  GLU   140      -8.841  19.660 -19.472  1.00  0.00           C
ATOM   2146  HA  GLU   140      -8.008  19.045 -19.813  1.00  0.00           H
ATOM   2147  C   GLU   140      -9.089  19.364 -18.001  1.00  0.00           C
ATOM   2148  O   GLU   140     -10.218  19.456 -17.521  1.00  0.00           O
ATOM   2149  CB  GLU   140      -8.464  21.130 -19.663  1.00  0.00           C
ATOM   2150  HB2 GLU   140      -7.818  21.430 -18.838  1.00  0.00           H
ATOM   2151  HB3 GLU   140      -9.377  21.725 -19.644  1.00  0.00           H
ATOM   2152  CG  GLU   140      -7.738  21.409 -20.966  1.00  0.00           C
ATOM   2153  HG2 GLU   140      -7.519  22.475 -21.024  1.00  0.00           H
ATOM   2154  HG3 GLU   140      -8.386  21.126 -21.796  1.00  0.00           H
ATOM   2155  CD  GLU   140      -6.436  20.637 -21.078  1.00  0.00           C
ATOM   2156  OE1 GLU   140      -5.764  20.447 -20.040  1.00  0.00           O
ATOM   2157  OE2 GLU   140      -6.088  20.213 -22.201  1.00  0.00           O
ATOM   2158  N   GLU   141      -8.027  19.007 -17.288  1.00  0.00           N
ATOM   2159  H   GLU   141      -7.114  19.012 -17.719  1.00  0.00           H
ATOM   2160  CA  GLU   141      -8.159  18.609 -15.895  1.00  0.00           C
ATOM   2161  HA  GLU   141      -9.033  19.117 -15.487  1.00  0.00           H
ATOM   2162  C   GLU   141      -6.957  19.037 -15.059  1.00  0.00           C
ATOM   2163  O   GLU   141      -5.809  18.916 -15.487  1.00  0.00           O
ATOM   2164  CB  GLU   141      -8.358  17.095 -15.803  1.00  0.00           C
ATOM   2165  HB2 GLU   141      -7.403  16.613 -16.013  1.00  0.00           H
ATOM   2166  HB3 GLU   141      -9.088  16.801 -16.557  1.00  0.00           H
ATOM   2167  CG  GLU   141      -8.848  16.607 -14.455  1.00  0.00           C
ATOM   2168  HG2 GLU   141      -9.597  17.305 -14.081  1.00  0.00           H
ATOM   2169  HG3 GLU   141      -8.004  16.576 -13.765  1.00  0.00           H
ATOM   2170  CD  GLU   141      -9.465  15.224 -14.534  1.00  0.00           C
ATOM   2171  OE1 GLU   141      -9.775  14.775 -15.658  1.00  0.00           O
ATOM   2172  OE2 GLU   141      -9.642  14.586 -13.475  1.00  0.00           O
ATOM   2173  N   ARG   142      -7.236  19.552 -13.867  1.00  0.00           N
ATOM   2174  H   ARG   142      -8.203  19.657 -13.594  1.00  0.00           H
ATOM   2175  CA  ARG   142      -6.193  19.971 -12.940  1.00  0.00           C
ATOM   2176  HA  ARG   142      -5.247  19.558 -13.289  1.00  0.00           H
ATOM   2177  C   ARG   142      -6.482  19.443 -11.541  1.00  0.00           C
ATOM   2178  O   ARG   142      -7.634  19.183 -11.194  1.00  0.00           O
ATOM   2179  CB  ARG   142      -6.078  21.498 -12.903  1.00  0.00           C
ATOM   2180  HB2 ARG   142      -5.208  21.756 -12.300  1.00  0.00           H
ATOM   2181  HB3 ARG   142      -6.977  21.893 -12.431  1.00  0.00           H
ATOM   2182  CG  ARG   142      -5.926  22.168 -14.261  1.00  0.00           C
ATOM   2183  HG2 ARG   142      -6.112  23.236 -14.149  1.00  0.00           H
ATOM   2184  HG3 ARG   142      -6.658  21.742 -14.947  1.00  0.00           H
ATOM   2185  CD  ARG   142      -4.536  21.971 -14.843  1.00  0.00           C
ATOM   2186  HD2 ARG   142      -4.379  20.910 -15.036  1.00  0.00           H
ATOM   2187  HD3 ARG   142      -3.797  22.322 -14.123  1.00  0.00           H
ATOM   2188  NE  ARG   142      -4.372  22.710 -16.091  1.00  0.00           N
ATOM   2189  HE  ARG   142      -4.001  23.648 -16.041  1.00  0.00           H
ATOM   2190  CZ  ARG   142      -4.681  22.225 -17.288  1.00  0.00           C
ATOM   2191  NH1 ARG   142      -5.169  20.998 -17.400  1.00  0.00           N
ATOM   2192 HH11 ARG   142      -5.404  20.629 -18.310  1.00  0.00           H
ATOM   2193 HH12 ARG   142      -5.306  20.432 -16.575  1.00  0.00           H
ATOM   2194  NH2 ARG   142      -4.502  22.966 -18.373  1.00  0.00           N
ATOM   2195 HH21 ARG   142      -4.737  22.595 -19.282  1.00  0.00           H
ATOM   2196 HH22 ARG   142      -4.130  23.901 -18.290  1.00  0.00           H
ATOM   2197  N   SER   143      -5.432  19.283 -10.743  1.00  0.00           N
ATOM   2198  H   SER   143      -4.502  19.388 -11.123  1.00  0.00           H
ATOM   2199  CA  SER   143      -5.591  18.959  -9.332  1.00  0.00           C
ATOM   2200  HA  SER   143      -6.655  18.897  -9.102  1.00  0.00           H
ATOM   2201  C   SER   143      -4.950  20.057  -8.494  1.00  0.00           C
ATOM   2202  O   SER   143      -4.058  20.761  -8.965  1.00  0.00           O
ATOM   2203  CB  SER   143      -4.973  17.599  -9.000  1.00  0.00           C
ATOM   2204  HB2 SER   143      -5.248  16.885  -9.776  1.00  0.00           H
ATOM   2205  HB3 SER   143      -5.359  17.258  -8.039  1.00  0.00           H
ATOM   2206  OG  SER   143      -3.562  17.682  -8.928  1.00  0.00           O
ATOM   2207  HG  SER   143      -3.245  17.979  -9.784  1.00  0.00           H
ATOM   2208  N   VAL   144      -5.409  20.210  -7.257  1.00  0.00           N
ATOM   2209  H   VAL   144      -6.123  19.585  -6.910  1.00  0.00           H
ATOM   2210  CA  VAL   144      -4.897  21.267  -6.392  1.00  0.00           C
ATOM   2211  HA  VAL   144      -3.840  21.384  -6.633  1.00  0.00           H
ATOM   2212  C   VAL   144      -5.008  20.903  -4.911  1.00  0.00           C
ATOM   2213  O   VAL   144      -6.064  20.483  -4.437  1.00  0.00           O
ATOM   2214  CB  VAL   144      -5.631  22.603  -6.656  1.00  0.00           C
ATOM   2215  HB  VAL   144      -5.224  23.042  -7.567  1.00  0.00           H
ATOM   2216  CG1 VAL   144      -7.115  22.365  -6.872  1.00  0.00           C
ATOM   2217 HG11 VAL   144      -7.547  21.926  -5.973  1.00  0.00           H
ATOM   2218 HG12 VAL   144      -7.255  21.685  -7.712  1.00  0.00           H
ATOM   2219 HG13 VAL   144      -7.608  23.313  -7.086  1.00  0.00           H
ATOM   2220  CG2 VAL   144      -5.391  23.591  -5.520  1.00  0.00           C
ATOM   2221 HG21 VAL   144      -5.788  23.180  -4.591  1.00  0.00           H
ATOM   2222 HG22 VAL   144      -5.893  24.532  -5.745  1.00  0.00           H
ATOM   2223 HG23 VAL   144      -4.321  23.767  -5.411  1.00  0.00           H
ATOM   2224  N   GLY   145      -3.901  21.059  -4.192  1.00  0.00           N
ATOM   2225  H   GLY   145      -3.060  21.376  -4.652  1.00  0.00           H
ATOM   2226  CA  GLY   145      -3.862  20.789  -2.767  1.00  0.00           C
ATOM   2227  HA2 GLY   145      -3.992  19.719  -2.606  1.00  0.00           H
ATOM   2228  HA3 GLY   145      -4.674  21.331  -2.282  1.00  0.00           H
ATOM   2229  C   GLY   145      -2.546  21.222  -2.152  1.00  0.00           C
ATOM   2230  O   GLY   145      -1.607  21.563  -2.866  1.00  0.00           O
ATOM   2231  N   PRO   146      -2.468  21.208  -0.814  1.00  0.00           N
ATOM   2232  CA  PRO   146      -3.558  20.809   0.079  1.00  0.00           C
ATOM   2233  HA  PRO   146      -4.224  20.085  -0.390  1.00  0.00           H
ATOM   2234  C   PRO   146      -4.459  21.979   0.460  1.00  0.00           C
ATOM   2235  O   PRO   146      -3.968  23.060   0.786  1.00  0.00           O
ATOM   2236  CB  PRO   146      -2.823  20.267   1.315  1.00  0.00           C
ATOM   2237  HB2 PRO   146      -2.955  19.188   1.391  1.00  0.00           H
ATOM   2238  HB3 PRO   146      -3.201  20.744   2.219  1.00  0.00           H
ATOM   2239  CG  PRO   146      -1.346  20.608   1.112  1.00  0.00           C
ATOM   2240  HG2 PRO   146      -0.779  19.699   0.913  1.00  0.00           H
ATOM   2241  HG3 PRO   146      -0.951  21.095   2.004  1.00  0.00           H
ATOM   2242  CD  PRO   146      -1.252  21.535  -0.059  1.00  0.00           C
ATOM   2243  HD2 PRO   146      -1.254  22.577   0.261  1.00  0.00           H
ATOM   2244  HD3 PRO   146      -0.356  21.338  -0.648  1.00  0.00           H
ATOM   2245  N   LEU   147      -5.768  21.757   0.412  1.00  0.00           N
ATOM   2246  H   LEU   147      -6.105  20.867   0.074  1.00  0.00           H
ATOM   2247  CA  LEU   147      -6.728  22.767   0.836  1.00  0.00           C
ATOM   2248  HA  LEU   147      -6.319  23.754   0.621  1.00  0.00           H
ATOM   2249  C   LEU   147      -6.971  22.641   2.335  1.00  0.00           C
ATOM   2250  O   LEU   147      -7.116  21.536   2.856  1.00  0.00           O
ATOM   2251  CB  LEU   147      -8.041  22.625   0.067  1.00  0.00           C
ATOM   2252  HB2 LEU   147      -8.674  23.466   0.349  1.00  0.00           H
ATOM   2253  HB3 LEU   147      -8.507  21.695   0.391  1.00  0.00           H
ATOM   2254  CG  LEU   147      -7.979  22.594  -1.461  1.00  0.00           C
ATOM   2255  HG  LEU   147      -7.271  21.821  -1.760  1.00  0.00           H
ATOM   2256  CD1 LEU   147      -9.346  22.252  -2.035  1.00  0.00           C
ATOM   2257 HD11 LEU   147     -10.065  23.018  -1.743  1.00  0.00           H
ATOM   2258 HD12 LEU   147      -9.670  21.285  -1.651  1.00  0.00           H
ATOM   2259 HD13 LEU   147      -9.283  22.209  -3.122  1.00  0.00           H
ATOM   2260  CD2 LEU   147      -7.482  23.920  -2.013  1.00  0.00           C
ATOM   2261 HD21 LEU   147      -8.173  24.714  -1.728  1.00  0.00           H
ATOM   2262 HD22 LEU   147      -7.423  23.862  -3.100  1.00  0.00           H
ATOM   2263 HD23 LEU   147      -6.494  24.135  -1.606  1.00  0.00           H
ATOM   2264  N   THR   148      -7.013  23.775   3.027  1.00  0.00           N
ATOM   2265  H   THR   148      -6.972  24.656   2.535  1.00  0.00           H
ATOM   2266  CA  THR   148      -7.117  23.773   4.482  1.00  0.00           C
ATOM   2267  HA  THR   148      -6.928  22.744   4.788  1.00  0.00           H
ATOM   2268  C   THR   148      -8.501  24.182   4.974  1.00  0.00           C
ATOM   2269  O   THR   148      -9.089  23.518   5.827  1.00  0.00           O
ATOM   2270  CB  THR   148      -6.078  24.717   5.117  1.00  0.00           C
ATOM   2271  HB  THR   148      -6.105  24.588   6.199  1.00  0.00           H
ATOM   2272  OG1 THR   148      -6.394  26.074   4.782  1.00  0.00           O
ATOM   2273  HG1 THR   148      -7.279  26.255   5.108  1.00  0.00           H
ATOM   2274  CG2 THR   148      -4.681  24.385   4.618  1.00  0.00           C
ATOM   2275 HG21 THR   148      -4.642  24.510   3.536  1.00  0.00           H
ATOM   2276 HG22 THR   148      -4.440  23.353   4.873  1.00  0.00           H
ATOM   2277 HG23 THR   148      -3.959  25.054   5.087  1.00  0.00           H
ATOM   2278  N   ARG   149      -9.012  25.280   4.432  1.00  0.00           N
ATOM   2279  H   ARG   149      -8.525  25.720   3.664  1.00  0.00           H
ATOM   2280  CA  ARG   149     -10.256  25.869   4.913  1.00  0.00           C
ATOM   2281  HA  ARG   149     -10.220  25.889   6.002  1.00  0.00           H
ATOM   2282  C   ARG   149     -11.479  25.033   4.536  1.00  0.00           C
ATOM   2283  O   ARG   149     -11.390  24.120   3.716  1.00  0.00           O
ATOM   2284  CB  ARG   149     -10.384  27.297   4.381  1.00  0.00           C
ATOM   2285  HB2 ARG   149     -11.267  27.759   4.821  1.00  0.00           H
ATOM   2286  HB3 ARG   149     -10.495  27.261   3.297  1.00  0.00           H
ATOM   2287  CG  ARG   149      -9.165  28.141   4.723  1.00  0.00           C
ATOM   2288  HG2 ARG   149      -8.294  27.705   4.233  1.00  0.00           H
ATOM   2289  HG3 ARG   149      -9.022  28.120   5.803  1.00  0.00           H
ATOM   2290  CD  ARG   149      -9.292  29.588   4.282  1.00  0.00           C
ATOM   2291  HD2 ARG   149     -10.231  29.995   4.657  1.00  0.00           H
ATOM   2292  HD3 ARG   149      -9.286  29.632   3.193  1.00  0.00           H
ATOM   2293  NE  ARG   149      -8.183  30.386   4.800  1.00  0.00           N
ATOM   2294  HE  ARG   149      -7.492  29.917   5.368  1.00  0.00           H
ATOM   2295  CZ  ARG   149      -8.019  31.686   4.576  1.00  0.00           C
ATOM   2296  NH1 ARG   149      -8.896  32.349   3.834  1.00  0.00           N
ATOM   2297 HH11 ARG   149      -8.769  33.337   3.664  1.00  0.00           H
ATOM   2298 HH12 ARG   149      -9.691  31.866   3.439  1.00  0.00           H
ATOM   2299  NH2 ARG   149      -6.975  32.323   5.094  1.00  0.00           N
ATOM   2300 HH21 ARG   149      -6.850  33.310   4.923  1.00  0.00           H
ATOM   2301 HH22 ARG   149      -6.306  31.820   5.659  1.00  0.00           H
ATOM   2302  N   LYS   150     -12.617  25.354   5.147  1.00  0.00           N
ATOM   2303  H   LYS   150     -12.646  26.191   5.711  1.00  0.00           H
ATOM   2304  CA  LYS   150     -13.826  24.540   5.032  1.00  0.00           C
ATOM   2305  HA  LYS   150     -13.542  23.540   5.359  1.00  0.00           H
ATOM   2306  C   LYS   150     -14.347  24.411   3.606  1.00  0.00           C
ATOM   2307  O   LYS   150     -14.934  23.392   3.249  1.00  0.00           O
ATOM   2308  CB  LYS   150     -14.935  25.109   5.922  1.00  0.00           C
ATOM   2309  HB2 LYS   150     -15.866  24.599   5.677  1.00  0.00           H
ATOM   2310  HB3 LYS   150     -15.036  26.172   5.706  1.00  0.00           H
ATOM   2311  CG  LYS   150     -14.679  24.947   7.410  1.00  0.00           C
ATOM   2312  HG2 LYS   150     -14.407  25.915   7.831  1.00  0.00           H
ATOM   2313  HG3 LYS   150     -13.859  24.244   7.555  1.00  0.00           H
ATOM   2314  CD  LYS   150     -15.916  24.423   8.127  1.00  0.00           C
ATOM   2315  HD2 LYS   150     -15.689  24.312   9.187  1.00  0.00           H
ATOM   2316  HD3 LYS   150     -16.182  23.452   7.709  1.00  0.00           H
ATOM   2317  CE  LYS   150     -17.098  25.368   7.972  1.00  0.00           C
ATOM   2318  HE2 LYS   150     -17.326  25.478   6.912  1.00  0.00           H
ATOM   2319  HE3 LYS   150     -16.832  26.339   8.389  1.00  0.00           H
ATOM   2320  NZ  LYS   150     -18.307  24.854   8.676  1.00  0.00           N
ATOM   2321  HZ1 LYS   150     -19.070  25.504   8.553  1.00  0.00           H
ATOM   2322  HZ2 LYS   150     -18.106  24.754   9.661  1.00  0.00           H
ATOM   2323  HZ3 LYS   150     -18.564  23.956   8.292  1.00  0.00           H
ATOM   2324  N   GLY   151     -14.137  25.441   2.795  1.00  0.00           N
ATOM   2325  H   GLY   151     -13.620  26.241   3.131  1.00  0.00           H
ATOM   2326  CA  GLY   151     -14.638  25.434   1.435  1.00  0.00           C
ATOM   2327  HA2 GLY   151     -15.618  25.911   1.425  1.00  0.00           H
ATOM   2328  HA3 GLY   151     -14.735  24.399   1.107  1.00  0.00           H
ATOM   2329  C   GLY   151     -13.738  26.164   0.461  1.00  0.00           C
ATOM   2330  O   GLY   151     -12.597  26.492   0.785  1.00  0.00           O
ATOM   2331  N   PHE   152     -14.258  26.413  -0.738  1.00  0.00           N
ATOM   2332  H   PHE   152     -15.201  26.109  -0.934  1.00  0.00           H
ATOM   2333  CA  PHE   152     -13.510  27.111  -1.778  1.00  0.00           C
ATOM   2334  HA  PHE   152     -13.082  28.005  -1.324  1.00  0.00           H
ATOM   2335  C   PHE   152     -14.415  27.549  -2.927  1.00  0.00           C
ATOM   2336  O   PHE   152     -15.446  26.930  -3.189  1.00  0.00           O
ATOM   2337  CB  PHE   152     -12.380  26.226  -2.316  1.00  0.00           C
ATOM   2338  HB2 PHE   152     -11.710  25.986  -1.490  1.00  0.00           H
ATOM   2339  HB3 PHE   152     -11.835  26.789  -3.074  1.00  0.00           H
ATOM   2340  CG  PHE   152     -12.852  24.939  -2.931  1.00  0.00           C
ATOM   2341  CD1 PHE   152     -12.989  23.797  -2.162  1.00  0.00           C
ATOM   2342  HD1 PHE   152     -12.756  23.833  -1.108  1.00  0.00           H
ATOM   2343  CD2 PHE   152     -13.149  24.869  -4.282  1.00  0.00           C
ATOM   2344  HD2 PHE   152     -13.040  25.749  -4.898  1.00  0.00           H
ATOM   2345  CE1 PHE   152     -13.421  22.610  -2.726  1.00  0.00           C
ATOM   2346  HE1 PHE   152     -13.525  21.727  -2.113  1.00  0.00           H
ATOM   2347  CE2 PHE   152     -13.583  23.687  -4.851  1.00  0.00           C
ATOM   2348  HE2 PHE   152     -13.816  23.648  -5.905  1.00  0.00           H
ATOM   2349  CZ  PHE   152     -13.719  22.556  -4.071  1.00  0.00           C
ATOM   2350  HZ  PHE   152     -14.058  21.631  -4.513  1.00  0.00           H
ATOM   2351  N   TYR   153     -14.021  28.623  -3.606  1.00  0.00           N
ATOM   2352  H   TYR   153     -13.229  29.152  -3.269  1.00  0.00           H
ATOM   2353  CA  TYR   153     -14.698  29.060  -4.822  1.00  0.00           C
ATOM   2354  HA  TYR   153     -15.645  28.523  -4.883  1.00  0.00           H
ATOM   2355  C   TYR   153     -13.846  28.741  -6.042  1.00  0.00           C
ATOM   2356  O   TYR   153     -12.640  28.534  -5.927  1.00  0.00           O
ATOM   2357  CB  TYR   153     -14.991  30.562  -4.789  1.00  0.00           C
ATOM   2358  HB2 TYR   153     -15.405  30.847  -5.756  1.00  0.00           H
ATOM   2359  HB3 TYR   153     -14.049  31.087  -4.628  1.00  0.00           H
ATOM   2360  CG  TYR   153     -15.961  31.000  -3.717  1.00  0.00           C
ATOM   2361  CD1 TYR   153     -17.330  30.835  -3.879  1.00  0.00           C
ATOM   2362  HD1 TYR   153     -17.708  30.380  -4.783  1.00  0.00           H
ATOM   2363  CD2 TYR   153     -15.507  31.596  -2.549  1.00  0.00           C
ATOM   2364  HD2 TYR   153     -14.446  31.741  -2.406  1.00  0.00           H
ATOM   2365  CE1 TYR   153     -18.216  31.244  -2.901  1.00  0.00           C
ATOM   2366  HE1 TYR   153     -19.278  31.106  -3.039  1.00  0.00           H
ATOM   2367  CE2 TYR   153     -16.386  32.007  -1.566  1.00  0.00           C
ATOM   2368  HE2 TYR   153     -16.015  32.464  -0.661  1.00  0.00           H
ATOM   2369  CZ  TYR   153     -17.738  31.829  -1.749  1.00  0.00           C
ATOM   2370  OH  TYR   153     -18.617  32.237  -0.774  1.00  0.00           O
ATOM   2371  HH  TYR   153     -19.543  32.081  -0.972  1.00  0.00           H
ATOM   2372  N   LEU   154     -14.480  28.701  -7.208  1.00  0.00           N
ATOM   2373  H   LEU   154     -15.489  28.749  -7.222  1.00  0.00           H
ATOM   2374  CA  LEU   154     -13.757  28.589  -8.469  1.00  0.00           C
ATOM   2375  HA  LEU   154     -12.689  28.548  -8.255  1.00  0.00           H
ATOM   2376  C   LEU   154     -14.059  29.805  -9.333  1.00  0.00           C
ATOM   2377  O   LEU   154     -15.172  30.329  -9.308  1.00  0.00           O
ATOM   2378  CB  LEU   154     -14.129  27.305  -9.211  1.00  0.00           C
ATOM   2379  HB2 LEU   154     -13.676  27.359 -10.201  1.00  0.00           H
ATOM   2380  HB3 LEU   154     -15.214  27.289  -9.309  1.00  0.00           H
ATOM   2381  CG  LEU   154     -13.708  25.973  -8.589  1.00  0.00           C
ATOM   2382  HG  LEU   154     -14.225  25.859  -7.636  1.00  0.00           H
ATOM   2383  CD1 LEU   154     -14.107  24.818  -9.495  1.00  0.00           C
ATOM   2384 HD11 LEU   154     -13.599  24.916 -10.454  1.00  0.00           H
ATOM   2385 HD12 LEU   154     -15.185  24.835  -9.652  1.00  0.00           H
ATOM   2386 HD13 LEU   154     -13.823  23.875  -9.028  1.00  0.00           H
ATOM   2387  CD2 LEU   154     -12.212  25.953  -8.316  1.00  0.00           C
ATOM   2388 HD21 LEU   154     -11.670  26.066  -9.255  1.00  0.00           H
ATOM   2389 HD22 LEU   154     -11.940  25.005  -7.851  1.00  0.00           H
ATOM   2390 HD23 LEU   154     -11.954  26.773  -7.646  1.00  0.00           H
ATOM   2391  N   ALA   155     -13.067  30.256 -10.092  1.00  0.00           N
ATOM   2392  H   ALA   155     -12.181  29.772 -10.090  1.00  0.00           H
ATOM   2393  CA  ALA   155     -13.235  31.437 -10.928  1.00  0.00           C
ATOM   2394  HA  ALA   155     -14.300  31.661 -10.980  1.00  0.00           H
ATOM   2395  C   ALA   155     -12.742  31.188 -12.346  1.00  0.00           C
ATOM   2396  O   ALA   155     -11.840  30.381 -12.568  1.00  0.00           O
ATOM   2397  CB  ALA   155     -12.512  32.623 -10.317  1.00  0.00           C
ATOM   2398  HB1 ALA   155     -11.445  32.408 -10.261  1.00  0.00           H
ATOM   2399  HB2 ALA   155     -12.899  32.808  -9.315  1.00  0.00           H
ATOM   2400  HB3 ALA   155     -12.673  33.505 -10.937  1.00  0.00           H
ATOM   2401  N   PHE   156     -13.345  31.887 -13.302  1.00  0.00           N
ATOM   2402  H   PHE   156     -14.082  32.528 -13.046  1.00  0.00           H
ATOM   2403  CA  PHE   156     -12.978  31.760 -14.708  1.00  0.00           C
ATOM   2404  HA  PHE   156     -12.028  31.230 -14.768  1.00  0.00           H
ATOM   2405  C   PHE   156     -12.808  33.139 -15.340  1.00  0.00           C
ATOM   2406  O   PHE   156     -13.771  33.892 -15.473  1.00  0.00           O
ATOM   2407  CB  PHE   156     -14.031  30.952 -15.469  1.00  0.00           C
ATOM   2408  HB2 PHE   156     -13.672  30.792 -16.486  1.00  0.00           H
ATOM   2409  HB3 PHE   156     -14.954  31.531 -15.496  1.00  0.00           H
ATOM   2410  CG  PHE   156     -14.330  29.613 -14.856  1.00  0.00           C
ATOM   2411  CD1 PHE   156     -13.570  28.503 -15.181  1.00  0.00           C
ATOM   2412  HD1 PHE   156     -12.755  28.601 -15.882  1.00  0.00           H
ATOM   2413  CD2 PHE   156     -15.374  29.463 -13.958  1.00  0.00           C
ATOM   2414  HD2 PHE   156     -15.979  30.318 -13.696  1.00  0.00           H
ATOM   2415  CE1 PHE   156     -13.842  27.271 -14.619  1.00  0.00           C
ATOM   2416  HE1 PHE   156     -13.239  26.414 -14.880  1.00  0.00           H
ATOM   2417  CE2 PHE   156     -15.651  28.232 -13.393  1.00  0.00           C
ATOM   2418  HE2 PHE   156     -16.467  28.130 -12.693  1.00  0.00           H
ATOM   2419  CZ  PHE   156     -14.884  27.135 -13.724  1.00  0.00           C
ATOM   2420  HZ  PHE   156     -15.098  26.172 -13.284  1.00  0.00           H
ATOM   2421  N   GLN   157     -11.579  33.469 -15.722  1.00  0.00           N
ATOM   2422  H   GLN   157     -10.830  32.800 -15.611  1.00  0.00           H
ATOM   2423  CA  GLN   157     -11.288  34.777 -16.298  1.00  0.00           C
ATOM   2424  HA  GLN   157     -12.080  35.454 -15.979  1.00  0.00           H
ATOM   2425  C   GLN   157     -11.284  34.734 -17.821  1.00  0.00           C
ATOM   2426  O   GLN   157     -10.767  33.794 -18.421  1.00  0.00           O
ATOM   2427  CB  GLN   157      -9.941  35.299 -15.794  1.00  0.00           C
ATOM   2428  HB2 GLN   157      -9.156  34.644 -16.171  1.00  0.00           H
ATOM   2429  HB3 GLN   157      -9.947  35.269 -14.704  1.00  0.00           H
ATOM   2430  CG  GLN   157      -9.629  36.722 -16.233  1.00  0.00           C
ATOM   2431  HG2 GLN   157     -10.231  37.410 -15.639  1.00  0.00           H
ATOM   2432  HG3 GLN   157      -9.889  36.827 -17.286  1.00  0.00           H
ATOM   2433  CD  GLN   157      -8.170  37.080 -16.057  1.00  0.00           C
ATOM   2434  OE1 GLN   157      -7.324  36.208 -15.868  1.00  0.00           O
ATOM   2435  NE2 GLN   157      -7.865  38.370 -16.120  1.00  0.00           N
ATOM   2436 HE21 GLN   157      -6.906  38.668 -16.011  1.00  0.00           H
ATOM   2437 HE22 GLN   157      -8.592  39.054 -16.277  1.00  0.00           H
ATOM   2438  N   ASP   158     -11.858  35.760 -18.440  1.00  0.00           N
ATOM   2439  H   ASP   158     -12.310  36.476 -17.890  1.00  0.00           H
ATOM   2440  CA  ASP   158     -11.852  35.879 -19.892  1.00  0.00           C
ATOM   2441  HA  ASP   158     -11.389  34.985 -20.311  1.00  0.00           H
ATOM   2442  C   ASP   158     -11.030  37.090 -20.330  1.00  0.00           C
ATOM   2443  O   ASP   158     -11.061  38.139 -19.687  1.00  0.00           O
ATOM   2444  CB  ASP   158     -13.283  35.978 -20.422  1.00  0.00           C
ATOM   2445  HB2 ASP   158     -13.752  36.866 -19.997  1.00  0.00           H
ATOM   2446  HB3 ASP   158     -13.833  35.091 -20.108  1.00  0.00           H
ATOM   2447  CG  ASP   158     -13.340  36.075 -21.930  1.00  0.00           C
ATOM   2448  OD1 ASP   158     -13.193  35.031 -22.600  1.00  0.00           O
ATOM   2449  OD2 ASP   158     -13.542  37.194 -22.445  1.00  0.00           O
ATOM   2450  N   ILE   159     -10.289  36.936 -21.422  1.00  0.00           N
ATOM   2451  H   ILE   159     -10.316  36.054 -21.913  1.00  0.00           H
ATOM   2452  CA  ILE   159      -9.438  38.006 -21.931  1.00  0.00           C
ATOM   2453  HA  ILE   159      -9.610  38.865 -21.283  1.00  0.00           H
ATOM   2454  C   ILE   159      -9.795  38.388 -23.362  1.00  0.00           C
ATOM   2455  O   ILE   159      -9.011  39.035 -24.055  1.00  0.00           O
ATOM   2456  CB  ILE   159      -7.954  37.611 -21.881  1.00  0.00           C
ATOM   2457  HB  ILE   159      -7.390  38.301 -22.509  1.00  0.00           H
ATOM   2458  CG1 ILE   159      -7.765  36.191 -22.418  1.00  0.00           C
ATOM   2459 HG12 ILE   159      -8.070  36.176 -23.464  1.00  0.00           H
ATOM   2460 HG13 ILE   159      -8.402  35.519 -21.844  1.00  0.00           H
ATOM   2461  CG2 ILE   159      -7.431  37.707 -20.466  1.00  0.00           C
ATOM   2462 HG21 ILE   159      -7.986  37.021 -19.826  1.00  0.00           H
ATOM   2463 HG22 ILE   159      -7.556  38.726 -20.101  1.00  0.00           H
ATOM   2464 HG23 ILE   159      -6.374  37.443 -20.451  1.00  0.00           H
ATOM   2465  CD1 ILE   159      -6.340  35.688 -22.330  1.00  0.00           C
ATOM   2466 HD11 ILE   159      -5.686  36.348 -22.899  1.00  0.00           H
ATOM   2467 HD12 ILE   159      -6.285  34.680 -22.740  1.00  0.00           H
ATOM   2468 HD13 ILE   159      -6.023  35.674 -21.287  1.00  0.00           H
ATOM   2469  N   GLY   160     -10.983  37.990 -23.800  1.00  0.00           N
ATOM   2470  H   GLY   160     -11.597  37.486 -23.177  1.00  0.00           H
ATOM   2471  CA  GLY   160     -11.415  38.265 -25.155  1.00  0.00           C
ATOM   2472  HA2 GLY   160     -10.802  39.067 -25.567  1.00  0.00           H
ATOM   2473  HA3 GLY   160     -12.459  38.578 -25.137  1.00  0.00           H
ATOM   2474  C   GLY   160     -11.283  37.043 -26.036  1.00  0.00           C
ATOM   2475  O   GLY   160     -10.614  37.073 -27.064  1.00  0.00           O
ATOM   2476  N   ALA   161     -11.924  35.959 -25.618  1.00  0.00           N
ATOM   2477  H   ALA   161     -12.407  35.989 -24.732  1.00  0.00           H
ATOM   2478  CA  ALA   161     -11.953  34.729 -26.395  1.00  0.00           C
ATOM   2479  HA  ALA   161     -11.550  34.923 -27.389  1.00  0.00           H
ATOM   2480  C   ALA   161     -13.391  34.249 -26.526  1.00  0.00           C
ATOM   2481  O   ALA   161     -14.217  34.529 -25.664  1.00  0.00           O
ATOM   2482  CB  ALA   161     -11.092  33.670 -25.746  1.00  0.00           C
ATOM   2483  HB1 ALA   161     -11.472  33.455 -24.747  1.00  0.00           H
ATOM   2484  HB2 ALA   161     -10.065  34.030 -25.675  1.00  0.00           H
ATOM   2485  HB3 ALA   161     -11.118  32.762 -26.348  1.00  0.00           H
ATOM   2486  N   CYS   162     -13.702  33.544 -27.607  1.00  0.00           N
ATOM   2487  H   CYS   162     -13.008  33.397 -28.325  1.00  0.00           H
ATOM   2488  CA  CYS   162     -15.037  32.981 -27.766  1.00  0.00           C
ATOM   2489  HA  CYS   162     -15.760  33.617 -27.254  1.00  0.00           H
ATOM   2490  C   CYS   162     -15.062  31.591 -27.151  1.00  0.00           C
ATOM   2491  O   CYS   162     -14.824  30.595 -27.832  1.00  0.00           O
ATOM   2492  CB  CYS   162     -15.438  32.932 -29.238  1.00  0.00           C
ATOM   2493  HB2 CYS   162     -15.352  31.901 -29.583  1.00  0.00           H
ATOM   2494  HB3 CYS   162     -14.750  33.562 -29.802  1.00  0.00           H
ATOM   2495  SG  CYS   162     -17.095  33.490 -29.555  1.00  0.00           S
ATOM   2496  N   VAL   163     -15.312  31.544 -25.847  1.00  0.00           N
ATOM   2497  H   VAL   163     -15.553  32.399 -25.366  1.00  0.00           H
ATOM   2498  CA  VAL   163     -15.251  30.302 -25.087  1.00  0.00           C
ATOM   2499  HA  VAL   163     -14.879  29.536 -25.767  1.00  0.00           H
ATOM   2500  C   VAL   163     -16.628  29.892 -24.578  1.00  0.00           C
ATOM   2501  O   VAL   163     -17.396  30.725 -24.104  1.00  0.00           O
ATOM   2502  CB  VAL   163     -14.288  30.430 -23.881  1.00  0.00           C
ATOM   2503  HB  VAL   163     -14.698  31.180 -23.204  1.00  0.00           H
ATOM   2504  CG1 VAL   163     -14.182  29.118 -23.122  1.00  0.00           C
ATOM   2505 HG11 VAL   163     -13.774  28.350 -23.779  1.00  0.00           H
ATOM   2506 HG12 VAL   163     -15.172  28.815 -22.780  1.00  0.00           H
ATOM   2507 HG13 VAL   163     -13.525  29.248 -22.262  1.00  0.00           H
ATOM   2508  CG2 VAL   163     -12.920  30.888 -24.338  1.00  0.00           C
ATOM   2509 HG21 VAL   163     -12.497  30.147 -25.017  1.00  0.00           H
ATOM   2510 HG22 VAL   163     -12.267  31.003 -23.473  1.00  0.00           H
ATOM   2511 HG23 VAL   163     -13.010  31.844 -24.854  1.00  0.00           H
ATOM   2512  N   ALA   164     -16.935  28.604 -24.684  1.00  0.00           N
ATOM   2513  H   ALA   164     -16.287  27.980 -25.143  1.00  0.00           H
ATOM   2514  CA  ALA   164     -18.183  28.067 -24.155  1.00  0.00           C
ATOM   2515  HA  ALA   164     -18.724  28.879 -23.669  1.00  0.00           H
ATOM   2516  C   ALA   164     -17.904  26.983 -23.122  1.00  0.00           C
ATOM   2517  O   ALA   164     -17.477  25.884 -23.464  1.00  0.00           O
ATOM   2518  CB  ALA   164     -19.050  27.515 -25.279  1.00  0.00           C
ATOM   2519  HB1 ALA   164     -18.524  26.701 -25.777  1.00  0.00           H
ATOM   2520  HB2 ALA   164     -19.259  28.306 -25.999  1.00  0.00           H
ATOM   2521  HB3 ALA   164     -19.987  27.143 -24.866  1.00  0.00           H
ATOM   2522  N   LEU   165     -18.141  27.303 -21.854  1.00  0.00           N
ATOM   2523  H   LEU   165     -18.463  28.235 -21.635  1.00  0.00           H
ATOM   2524  CA  LEU   165     -17.949  26.346 -20.771  1.00  0.00           C
ATOM   2525  HA  LEU   165     -17.081  25.730 -21.005  1.00  0.00           H
ATOM   2526  C   LEU   165     -19.170  25.449 -20.643  1.00  0.00           C
ATOM   2527  O   LEU   165     -20.238  25.898 -20.231  1.00  0.00           O
ATOM   2528  CB  LEU   165     -17.682  27.069 -19.452  1.00  0.00           C
ATOM   2529  HB2 LEU   165     -18.527  26.876 -18.791  1.00  0.00           H
ATOM   2530  HB3 LEU   165     -17.624  28.137 -19.664  1.00  0.00           H
ATOM   2531  CG  LEU   165     -16.407  26.672 -18.707  1.00  0.00           C
ATOM   2532  HG  LEU   165     -15.554  26.848 -19.362  1.00  0.00           H
ATOM   2533  CD1 LEU   165     -16.235  27.526 -17.459  1.00  0.00           C
ATOM   2534 HD11 LEU   165     -17.080  27.365 -16.789  1.00  0.00           H
ATOM   2535 HD12 LEU   165     -16.191  28.578 -17.742  1.00  0.00           H
ATOM   2536 HD13 LEU   165     -15.311  27.247 -16.952  1.00  0.00           H
ATOM   2537  CD2 LEU   165     -16.431  25.194 -18.353  1.00  0.00           C
ATOM   2538 HD21 LEU   165     -17.277  24.991 -17.697  1.00  0.00           H
ATOM   2539 HD22 LEU   165     -15.505  24.927 -17.844  1.00  0.00           H
ATOM   2540 HD23 LEU   165     -16.528  24.604 -19.264  1.00  0.00           H
ATOM   2541  N   LEU   166     -19.009  24.181 -20.998  1.00  0.00           N
ATOM   2542  H   LEU   166     -18.087  23.850 -21.244  1.00  0.00           H
ATOM   2543  CA  LEU   166     -20.134  23.255 -21.041  1.00  0.00           C
ATOM   2544  HA  LEU   166     -21.036  23.864 -21.099  1.00  0.00           H
ATOM   2545  C   LEU   166     -20.248  22.398 -19.785  1.00  0.00           C
ATOM   2546  O   LEU   166     -21.338  21.950 -19.432  1.00  0.00           O
ATOM   2547  CB  LEU   166     -20.027  22.352 -22.271  1.00  0.00           C
ATOM   2548  HB2 LEU   166     -20.439  21.379 -22.002  1.00  0.00           H
ATOM   2549  HB3 LEU   166     -18.969  22.245 -22.510  1.00  0.00           H
ATOM   2550  CG  LEU   166     -20.742  22.821 -23.540  1.00  0.00           C
ATOM   2551  HG  LEU   166     -21.805  22.904 -23.314  1.00  0.00           H
ATOM   2552  CD1 LEU   166     -20.262  24.193 -23.979  1.00  0.00           C
ATOM   2553 HD11 LEU   166     -19.199  24.148 -24.214  1.00  0.00           H
ATOM   2554 HD12 LEU   166     -20.426  24.910 -23.175  1.00  0.00           H
ATOM   2555 HD13 LEU   166     -20.817  24.506 -24.864  1.00  0.00           H
ATOM   2556  CD2 LEU   166     -20.551  21.805 -24.655  1.00  0.00           C
ATOM   2557 HD21 LEU   166     -19.490  21.716 -24.887  1.00  0.00           H
ATOM   2558 HD22 LEU   166     -21.091  22.134 -25.543  1.00  0.00           H
ATOM   2559 HD23 LEU   166     -20.935  20.837 -24.334  1.00  0.00           H
ATOM   2560  N   SER   167     -19.125  22.174 -19.111  1.00  0.00           N
ATOM   2561  H   SER   167     -18.262  22.595 -19.425  1.00  0.00           H
ATOM   2562  CA  SER   167     -19.123  21.328 -17.923  1.00  0.00           C
ATOM   2563  HA  SER   167     -20.032  21.571 -17.372  1.00  0.00           H
ATOM   2564  C   SER   167     -17.945  21.598 -16.999  1.00  0.00           C
ATOM   2565  O   SER   167     -16.798  21.660 -17.438  1.00  0.00           O
ATOM   2566  CB  SER   167     -19.119  19.851 -18.326  1.00  0.00           C
ATOM   2567  HB2 SER   167     -18.347  19.689 -19.078  1.00  0.00           H
ATOM   2568  HB3 SER   167     -20.092  19.593 -18.743  1.00  0.00           H
ATOM   2569  OG  SER   167     -18.858  19.019 -17.207  1.00  0.00           O
ATOM   2570  HG  SER   167     -18.867  18.109 -17.513  1.00  0.00           H
ATOM   2571  N   VAL   168     -18.238  21.761 -15.713  1.00  0.00           N
ATOM   2572  H   VAL   168     -19.200  21.897 -15.438  1.00  0.00           H
ATOM   2573  CA  VAL   168     -17.201  21.747 -14.695  1.00  0.00           C
ATOM   2574  HA  VAL   168     -16.234  21.620 -15.181  1.00  0.00           H
ATOM   2575  C   VAL   168     -17.494  20.590 -13.747  1.00  0.00           C
ATOM   2576  O   VAL   168     -18.654  20.258 -13.488  1.00  0.00           O
ATOM   2577  CB  VAL   168     -17.113  23.082 -13.911  1.00  0.00           C
ATOM   2578  HB  VAL   168     -16.142  23.118 -13.417  1.00  0.00           H
ATOM   2579  CG1 VAL   168     -17.218  24.266 -14.861  1.00  0.00           C
ATOM   2580 HG11 VAL   168     -18.185  24.244 -15.363  1.00  0.00           H
ATOM   2581 HG12 VAL   168     -16.422  24.208 -15.603  1.00  0.00           H
ATOM   2582 HG13 VAL   168     -17.122  25.194 -14.297  1.00  0.00           H
ATOM   2583  CG2 VAL   168     -18.184  23.161 -12.836  1.00  0.00           C
ATOM   2584 HG21 VAL   168     -19.169  23.127 -13.301  1.00  0.00           H
ATOM   2585 HG22 VAL   168     -18.075  24.094 -12.283  1.00  0.00           H
ATOM   2586 HG23 VAL   168     -18.076  22.319 -12.153  1.00  0.00           H
ATOM   2587  N   ARG   169     -16.437  19.952 -13.263  1.00  0.00           N
ATOM   2588  H   ARG   169     -15.514  20.228 -13.566  1.00  0.00           H
ATOM   2589  CA  ARG   169     -16.574  18.864 -12.305  1.00  0.00           C
ATOM   2590  HA  ARG   169     -17.505  19.015 -11.758  1.00  0.00           H
ATOM   2591  C   ARG   169     -15.411  18.876 -11.332  1.00  0.00           C
ATOM   2592  O   ARG   169     -14.259  18.712 -11.728  1.00  0.00           O
ATOM   2593  CB  ARG   169     -16.651  17.505 -13.010  1.00  0.00           C
ATOM   2594  HB2 ARG   169     -16.362  16.734 -12.296  1.00  0.00           H
ATOM   2595  HB3 ARG   169     -15.947  17.512 -13.842  1.00  0.00           H
ATOM   2596  CG  ARG   169     -18.028  17.158 -13.555  1.00  0.00           C
ATOM   2597  HG2 ARG   169     -18.285  17.871 -14.338  1.00  0.00           H
ATOM   2598  HG3 ARG   169     -18.754  17.231 -12.745  1.00  0.00           H
ATOM   2599  CD  ARG   169     -18.083  15.751 -14.137  1.00  0.00           C
ATOM   2600  HD2 ARG   169     -17.316  15.660 -14.906  1.00  0.00           H
ATOM   2601  HD3 ARG   169     -19.065  15.595 -14.584  1.00  0.00           H
ATOM   2602  NE  ARG   169     -17.859  14.720 -13.127  1.00  0.00           N
ATOM   2603  HE  ARG   169     -18.606  14.526 -12.475  1.00  0.00           H
ATOM   2604  CZ  ARG   169     -16.735  14.021 -13.012  1.00  0.00           C
ATOM   2605  NH1 ARG   169     -15.731  14.238 -13.850  1.00  0.00           N
ATOM   2606 HH11 ARG   169     -14.878  13.704 -13.765  1.00  0.00           H
ATOM   2607 HH12 ARG   169     -15.819  14.937 -14.573  1.00  0.00           H
ATOM   2608  NH2 ARG   169     -16.616  13.102 -12.063  1.00  0.00           N
ATOM   2609 HH21 ARG   169     -15.762  12.569 -11.980  1.00  0.00           H
ATOM   2610 HH22 ARG   169     -17.379  12.935 -11.423  1.00  0.00           H
ATOM   2611  N   VAL   170     -15.714  19.086 -10.057  1.00  0.00           N
ATOM   2612  H   VAL   170     -16.661  19.329  -9.803  1.00  0.00           H
ATOM   2613  CA  VAL   170     -14.700  18.970  -9.020  1.00  0.00           C
ATOM   2614  HA  VAL   170     -13.750  18.746  -9.505  1.00  0.00           H
ATOM   2615  C   VAL   170     -15.056  17.832  -8.065  1.00  0.00           C
ATOM   2616  O   VAL   170     -16.196  17.714  -7.616  1.00  0.00           O
ATOM   2617  CB  VAL   170     -14.519  20.293  -8.244  1.00  0.00           C
ATOM   2618  HB  VAL   170     -13.974  20.991  -8.880  1.00  0.00           H
ATOM   2619  CG1 VAL   170     -15.857  20.911  -7.920  1.00  0.00           C
ATOM   2620 HG11 VAL   170     -16.426  20.233  -7.283  1.00  0.00           H
ATOM   2621 HG12 VAL   170     -16.408  21.090  -8.843  1.00  0.00           H
ATOM   2622 HG13 VAL   170     -15.704  21.856  -7.399  1.00  0.00           H
ATOM   2623  CG2 VAL   170     -13.696  20.070  -6.981  1.00  0.00           C
ATOM   2624 HG21 VAL   170     -14.219  19.374  -6.325  1.00  0.00           H
ATOM   2625 HG22 VAL   170     -13.556  21.020  -6.466  1.00  0.00           H
ATOM   2626 HG23 VAL   170     -12.724  19.656  -7.249  1.00  0.00           H
ATOM   2627  N   TYR   171     -14.074  16.985  -7.777  1.00  0.00           N
ATOM   2628  H   TYR   171     -13.146  17.172  -8.128  1.00  0.00           H
ATOM   2629  CA  TYR   171     -14.298  15.796  -6.970  1.00  0.00           C
ATOM   2630  HA  TYR   171     -15.055  16.036  -6.224  1.00  0.00           H
ATOM   2631  C   TYR   171     -13.030  15.375  -6.238  1.00  0.00           C
ATOM   2632  O   TYR   171     -12.007  16.058  -6.305  1.00  0.00           O
ATOM   2633  CB  TYR   171     -14.798  14.649  -7.850  1.00  0.00           C
ATOM   2634  HB2 TYR   171     -15.729  14.960  -8.324  1.00  0.00           H
ATOM   2635  HB3 TYR   171     -14.986  13.784  -7.214  1.00  0.00           H
ATOM   2636  CG  TYR   171     -13.822  14.242  -8.934  1.00  0.00           C
ATOM   2637  CD1 TYR   171     -13.805  14.891 -10.162  1.00  0.00           C
ATOM   2638  HD1 TYR   171     -14.500  15.697 -10.345  1.00  0.00           H
ATOM   2639  CD2 TYR   171     -12.919  13.207  -8.730  1.00  0.00           C
ATOM   2640  HD2 TYR   171     -12.915  12.685  -7.784  1.00  0.00           H
ATOM   2641  CE1 TYR   171     -12.915  14.523 -11.153  1.00  0.00           C
ATOM   2642  HE1 TYR   171     -12.914  15.040 -12.101  1.00  0.00           H
ATOM   2643  CE2 TYR   171     -12.025  12.833  -9.717  1.00  0.00           C
ATOM   2644  HE2 TYR   171     -11.328  12.027  -9.541  1.00  0.00           H
ATOM   2645  CZ  TYR   171     -12.029  13.494 -10.925  1.00  0.00           C
ATOM   2646  OH  TYR   171     -11.143  13.124 -11.909  1.00  0.00           O
ATOM   2647  HH  TYR   171     -10.871  13.832 -12.498  1.00  0.00           H
ATOM   2648  N   TYR   172     -13.105  14.247  -5.539  1.00  0.00           N
ATOM   2649  H   TYR   172     -13.999  13.791  -5.429  1.00  0.00           H
ATOM   2650  CA  TYR   172     -11.922  13.656  -4.929  1.00  0.00           C
ATOM   2651  HA  TYR   172     -11.063  13.901  -5.553  1.00  0.00           H
ATOM   2652  C   TYR   172     -12.050  12.140  -4.865  1.00  0.00           C
ATOM   2653  O   TYR   172     -13.148  11.604  -4.719  1.00  0.00           O
ATOM   2654  CB  TYR   172     -11.673  14.240  -3.533  1.00  0.00           C
ATOM   2655  HB2 TYR   172     -11.651  15.326  -3.624  1.00  0.00           H
ATOM   2656  HB3 TYR   172     -10.701  13.884  -3.190  1.00  0.00           H
ATOM   2657  CG  TYR   172     -12.699  13.882  -2.477  1.00  0.00           C
ATOM   2658  CD1 TYR   172     -13.864  14.622  -2.330  1.00  0.00           C
ATOM   2659  HD1 TYR   172     -14.047  15.461  -2.985  1.00  0.00           H
ATOM   2660  CD2 TYR   172     -12.486  12.821  -1.606  1.00  0.00           C
ATOM   2661  HD2 TYR   172     -11.579  12.241  -1.690  1.00  0.00           H
ATOM   2662  CE1 TYR   172     -14.796  14.303  -1.357  1.00  0.00           C
ATOM   2663  HE1 TYR   172     -15.700  14.886  -1.259  1.00  0.00           H
ATOM   2664  CE2 TYR   172     -13.413  12.493  -0.634  1.00  0.00           C
ATOM   2665  HE2 TYR   172     -13.234  11.658   0.027  1.00  0.00           H
ATOM   2666  CZ  TYR   172     -14.565  13.237  -0.513  1.00  0.00           C
ATOM   2667  OH  TYR   172     -15.488  12.917   0.456  1.00  0.00           O
ATOM   2668  HH  TYR   172     -16.265  13.481   0.478  1.00  0.00           H
ATOM   2669  N   LYS   173     -10.918  11.457  -4.992  1.00  0.00           N
ATOM   2670  H   LYS   173     -10.049  11.963  -5.085  1.00  0.00           H
ATOM   2671  CA  LYS   173     -10.892  10.000  -5.001  1.00  0.00           C
ATOM   2672  HA  LYS   173     -11.725   9.670  -5.621  1.00  0.00           H
ATOM   2673  C   LYS   173     -11.077   9.418  -3.606  1.00  0.00           C
ATOM   2674  O   LYS   173     -11.217  10.150  -2.627  1.00  0.00           O
ATOM   2675  CB  LYS   173      -9.577   9.493  -5.589  1.00  0.00           C
ATOM   2676  HB2 LYS   173      -9.602   8.403  -5.586  1.00  0.00           H
ATOM   2677  HB3 LYS   173      -8.764   9.839  -4.950  1.00  0.00           H
ATOM   2678  CG  LYS   173      -9.293   9.953  -7.002  1.00  0.00           C
ATOM   2679  HG2 LYS   173      -9.306  11.042  -7.036  1.00  0.00           H
ATOM   2680  HG3 LYS   173     -10.058   9.559  -7.670  1.00  0.00           H
ATOM   2681  CD  LYS   173      -7.929   9.452  -7.448  1.00  0.00           C
ATOM   2682  HD2 LYS   173      -7.909   8.365  -7.364  1.00  0.00           H
ATOM   2683  HD3 LYS   173      -7.167   9.881  -6.797  1.00  0.00           H
ATOM   2684  CE  LYS   173      -7.622   9.838  -8.882  1.00  0.00           C
ATOM   2685  HE2 LYS   173      -7.638  10.924  -8.971  1.00  0.00           H
ATOM   2686  HE3 LYS   173      -8.379   9.408  -9.538  1.00  0.00           H
ATOM   2687  NZ  LYS   173      -6.282   9.335  -9.287  1.00  0.00           N
ATOM   2688  HZ1 LYS   173      -6.097   9.602 -10.243  1.00  0.00           H
ATOM   2689  HZ2 LYS   173      -6.263   8.328  -9.209  1.00  0.00           H
ATOM   2690  HZ3 LYS   173      -5.576   9.733  -8.684  1.00  0.00           H
ATOM   2691  N   LYS   174     -11.065   8.091  -3.524  1.00  0.00           N
ATOM   2692  H   LYS   174     -10.985   7.547  -4.371  1.00  0.00           H
ATOM   2693  CA  LYS   174     -11.164   7.402  -2.246  1.00  0.00           C
ATOM   2694  HA  LYS   174     -10.677   7.912  -1.415  1.00  0.00           H
ATOM   2695  C   LYS   174     -10.370   6.103  -2.335  1.00  0.00           C
ATOM   2696  H   LYS   174      -9.295   6.129  -2.235  1.00  0.00           H
ATOM   2697  O   LYS   174     -10.935   5.025  -2.519  1.00  0.00           O
ATOM   2698  CB  LYS   174     -12.608   7.412  -1.741  1.00  0.00           C
ATOM   2699  HB2 LYS   174     -13.155   6.619  -2.251  1.00  0.00           H
ATOM   2700  HB3 LYS   174     -13.051   8.377  -1.988  1.00  0.00           H
ATOM   2701  CG  LYS   174     -12.739   7.196  -0.245  1.00  0.00           C
ATOM   2702  HG2 LYS   174     -11.979   7.785   0.268  1.00  0.00           H
ATOM   2703  HG3 LYS   174     -12.591   6.139  -0.023  1.00  0.00           H
ATOM   2704  CD  LYS   174     -14.111   7.619   0.249  1.00  0.00           C
ATOM   2705  HD2 LYS   174     -14.859   6.935  -0.151  1.00  0.00           H
ATOM   2706  HD3 LYS   174     -14.319   8.630  -0.102  1.00  0.00           H
ATOM   2707  CE  LYS   174     -14.181   7.597   1.765  1.00  0.00           C
ATOM   2708  HE2 LYS   174     -13.384   8.224   2.165  1.00  0.00           H
ATOM   2709  HE3 LYS   174     -14.045   6.572   2.110  1.00  0.00           H
ATOM   2710  NZ  LYS   174     -15.488   8.104   2.261  1.00  0.00           N
ATOM   2711  HZ1 LYS   174     -15.499   8.075   3.271  1.00  0.00           H
ATOM   2712  HZ2 LYS   174     -16.233   7.525   1.899  1.00  0.00           H
ATOM   2713  HZ3 LYS   174     -15.620   9.056   1.950  1.00  0.00           H
ENDMDL
CONECT  641  638 2495
CONECT 1217 1214 1332
CONECT 1332 1217 1329
CONECT 2495  641 2492
MODEL        2
ATOM      1  CA  ALA     1     -22.652  34.229 -37.148  1.00  0.00           C
ATOM      2  C   ALA     1     -21.782  34.051 -35.876  1.00  0.00           C
ATOM      3  O   ALA     1     -20.959  33.137 -35.839  1.00  0.00           O
ATOM      4  N   ALA     1     -20.893  33.745 -41.237  1.00  0.00           N
ATOM      5  C   ALA     1     -20.009  33.755 -40.029  1.00  0.00           C
ATOM      6  C   ALA     1     -20.657  34.283 -38.723  1.00  0.00           C
ATOM      7  N   ALA     1     -22.024  33.636 -38.380  1.00  0.00           N
ATOM      8  C   ALA     1     -22.929  33.587 -39.632  1.00  0.00           C
ATOM      9  C   ALA     1     -22.198  33.087 -40.914  1.00  0.00           C
ATOM     10  N   TYR     2     -21.882  34.942 -34.888  1.00  0.00           N
ATOM     11  CA  TYR     2     -20.957  34.986 -33.741  1.00  0.00           C
ATOM     12  CB  TYR     2     -19.794  35.967 -34.055  1.00  0.00           C
ATOM     13  CG  TYR     2     -19.288  36.037 -35.497  1.00  0.00           C
ATOM     14  CD1 TYR     2     -19.842  36.968 -36.380  1.00  0.00           C
ATOM     15  CE1 TYR     2     -19.372  37.076 -37.685  1.00  0.00           C
ATOM     16  CZ  TYR     2     -18.347  36.234 -38.116  1.00  0.00           C
ATOM     17 OH   TYR     2     -17.910  36.284 -39.428  1.00  0.00           N
ATOM     18  CE2 TYR     2     -17.767  35.319 -37.242  1.00  0.00           C
ATOM     19  CD2 TYR     2     -18.242  35.226 -35.940  1.00  0.00           C
ATOM     20  C   TYR     2     -21.702  35.470 -32.467  1.00  0.00           C
ATOM     21  O   TYR     2     -22.103  36.628 -32.430  1.00  0.00           O
ATOM     22  N   LEU     3     -22.064  34.681 -31.448  1.00  0.00           N
ATOM     23  CA  LEU     3     -21.988  33.233 -31.189  1.00  0.00           C
ATOM     24  C   LEU     3     -20.603  32.599 -30.916  1.00  0.00           C
ATOM     25  O   LEU     3     -19.736  32.545 -31.795  1.00  0.00           O
ATOM     26  CB  LEU     3     -22.815  32.421 -32.208  1.00  0.00           C
ATOM     27  CG  LEU     3     -24.271  32.865 -32.447  1.00  0.00           C
ATOM     28  CD1 LEU     3     -24.917  31.926 -33.467  1.00  0.00           C
ATOM     29  CD2 LEU     3     -25.109  32.827 -31.169  1.00  0.00           C
ATOM     30  N   ALA     4     -20.508  31.974 -29.732  1.00  0.00           N
ATOM     31  CA  ALA     4     -19.479  31.010 -29.314  1.00  0.00           C
ATOM     32  C   ALA     4     -19.919  29.542 -29.472  1.00  0.00           C
ATOM     33  O   ALA     4     -19.086  28.665 -29.644  1.00  0.00           O
ATOM     34  CB  ALA     4     -19.137  31.274 -27.839  1.00  0.00           C
ATOM     35  N   TYR     5     -21.224  29.269 -29.442  1.00  0.00           N
ATOM     36  CA  TYR     5     -21.818  27.937 -29.626  1.00  0.00           C
ATOM     37  C   TYR     5     -22.992  28.030 -30.638  1.00  0.00           C
ATOM     38  O   TYR     5     -23.683  29.059 -30.621  1.00  0.00           O
ATOM     39  CB  TYR     5     -22.273  27.391 -28.266  1.00  0.00           C
ATOM     40  CG  TYR     5     -22.534  25.901 -28.316  1.00  0.00           C
ATOM     41  CD1 TYR     5     -23.816  25.408 -28.545  1.00  0.00           C
ATOM     42  CD2 TYR     5     -21.477  25.007 -28.167  1.00  0.00           C
ATOM     43  CE1 TYR     5     -24.031  24.040 -28.658  1.00  0.00           C
ATOM     44  CE2 TYR     5     -21.695  23.640 -28.283  1.00  0.00           C
ATOM     45  CZ  TYR     5     -22.968  23.138 -28.574  1.00  0.00           C
ATOM     46  C   TYR     5     -23.389  18.916 -29.017  1.00  0.00           C
ATOM     47  C   TYR     5     -23.631  19.733 -30.115  1.00  0.00           C
ATOM     48  C   TYR     5     -23.525  21.128 -30.015  1.00  0.00           C
ATOM     49  C   TYR     5     -23.762  21.986 -31.266  1.00  0.00           C
ATOM     50  F1  TYR     5     -24.068  21.262 -32.350  1.00  0.00           F
ATOM     51  F2  TYR     5     -22.673  22.684 -31.612  1.00  0.00           F
ATOM     52  F3  TYR     5     -24.772  22.857 -31.154  1.00  0.00           F
ATOM     53  C   TYR     5     -23.167  21.701 -28.772  1.00  0.00           C
ATOM     54  C   TYR     5     -22.954  20.859 -27.675  1.00  0.00           C
ATOM     55  C   TYR     5     -23.048  19.481 -27.798  1.00  0.00           C
ATOM     56  N   PRO     6     -23.214  27.051 -31.541  1.00  0.00           N
ATOM     57  CA  PRO     6     -24.303  27.106 -32.520  1.00  0.00           C
ATOM     58  C   PRO     6     -25.694  27.062 -31.871  1.00  0.00           C
ATOM     59  O   PRO     6     -25.883  26.393 -30.857  1.00  0.00           O
ATOM     60  CB  PRO     6     -24.095  25.912 -33.462  1.00  0.00           C
ATOM     61  CG  PRO     6     -22.620  25.563 -33.284  1.00  0.00           C
ATOM     62  CD  PRO     6     -22.394  25.877 -31.806  1.00  0.00           C
ATOM     63  N   ASP     7     -26.671  27.719 -32.504  1.00  0.00           N
ATOM     64  CA  ASP     7     -28.103  27.708 -32.160  1.00  0.00           C
ATOM     65  C   ASP     7     -28.378  27.744 -30.641  1.00  0.00           C
ATOM     66  O   ASP     7     -28.870  26.780 -30.046  1.00  0.00           O
ATOM     67  CB  ASP     7     -28.818  26.566 -32.910  1.00  0.00           C
ATOM     68  CG  ASP     7     -28.724  26.688 -34.439  1.00  0.00           C
ATOM     69  OD1 ASP     7     -28.192  27.697 -34.955  1.00  0.00           O
ATOM     70  OD2 ASP     7     -29.116  25.725 -35.138  1.00  0.00           O
ATOM     71  N   ALA     8     -27.969  28.845 -29.998  1.00  0.00           N
ATOM     72  CA  ALA     8     -28.056  29.024 -28.551  1.00  0.00           C
ATOM     73  C   ALA     8     -28.553  30.422 -28.138  1.00  0.00           C
ATOM     74  O   ALA     8     -28.259  31.417 -28.797  1.00  0.00           O
ATOM     75  CB  ALA     8     -26.692  28.695 -27.928  1.00  0.00           C
ATOM     76  N   VAL     9     -29.275  30.504 -27.021  1.00  0.00           N
ATOM     77  CA  VAL     9     -29.896  31.738 -26.498  1.00  0.00           C
ATOM     78  C   VAL     9     -29.715  31.904 -24.963  1.00  0.00           C
ATOM     79  O   VAL     9     -29.515  30.897 -24.282  1.00  0.00           O
ATOM     80  C   VAL     9     -33.905  30.757 -28.117  1.00  0.00           C
ATOM     81  C   VAL     9     -33.690  30.683 -26.599  1.00  0.00           C
ATOM     82  C   VAL     9     -32.197  30.583 -26.258  1.00  0.00           C
ATOM     83  C   VAL     9     -31.404  31.765 -26.865  1.00  0.00           C
ATOM     84  C   VAL     9     -31.633  31.823 -28.390  1.00  0.00           C
ATOM     85  C   VAL     9     -33.127  31.932 -28.725  1.00  0.00           C
ATOM     86  N   PRO    10     -29.840  33.118 -24.381  1.00  0.00           N
ATOM     87  CA  PRO    10     -29.767  33.314 -22.928  1.00  0.00           C
ATOM     88  C   PRO    10     -30.872  32.590 -22.135  1.00  0.00           C
ATOM     89  O   PRO    10     -31.989  32.425 -22.628  1.00  0.00           O
ATOM     90  CB  PRO    10     -29.808  34.828 -22.695  1.00  0.00           C
ATOM     91  CG  PRO    10     -29.283  35.394 -24.012  1.00  0.00           C
ATOM     92  CD  PRO    10     -29.837  34.413 -25.046  1.00  0.00           C
ATOM     93  N   TYR    11     -30.581  32.212 -20.885  1.00  0.00           N
ATOM     94  CA  TYR    11     -31.453  31.402 -20.016  1.00  0.00           C
ATOM     95  C   TYR    11     -31.580  31.953 -18.575  1.00  0.00           C
ATOM     96  O   TYR    11     -30.932  32.931 -18.202  1.00  0.00           O
ATOM     97  CB  TYR    11     -30.942  29.953 -20.074  1.00  0.00           C
ATOM     98  CG  TYR    11     -31.767  28.922 -19.320  1.00  0.00           C
ATOM     99  CD1 TYR    11     -31.291  28.376 -18.113  1.00  0.00           C
ATOM    100  CD2 TYR    11     -33.028  28.530 -19.807  1.00  0.00           C
ATOM    101  CE1 TYR    11     -32.065  27.442 -17.402  1.00  0.00           C
ATOM    102  CE2 TYR    11     -33.800  27.588 -19.102  1.00  0.00           C
ATOM    103  CZ  TYR    11     -33.318  27.043 -17.897  1.00  0.00           C
ATOM    104  N   ARG    12     -32.500  31.380 -17.781  1.00  0.00           N
ATOM    105  CA  ARG    12     -32.895  31.865 -16.442  1.00  0.00           C
ATOM    106  C   ARG    12     -31.929  31.444 -15.319  1.00  0.00           C
ATOM    107  O   ARG    12     -31.231  30.450 -15.467  1.00  0.00           O
ATOM    108  CB  ARG    12     -34.367  31.497 -16.155  1.00  0.00           C
ATOM    109  CG  ARG    12     -34.735  29.999 -16.106  1.00  0.00           C
ATOM    110  CD  ARG    12     -34.220  29.252 -14.866  1.00  0.00           C
ATOM    111  NE  ARG    12     -34.854  27.930 -14.705  1.00  0.00           N
ATOM    112  CZ  ARG    12     -34.682  27.119 -13.673  1.00  0.00           C
ATOM    113  NH1 ARG    12     -33.955  27.415 -12.639  1.00  0.00           N
ATOM    114  NH2 ARG    12     -35.246  25.949 -13.637  1.00  0.00           N
ATOM    115  N   PRO    13     -31.930  32.112 -14.153  1.00  0.00           N
ATOM    116  CD  PRO    13     -32.544  33.404 -13.882  1.00  0.00           C
ATOM    117  CG  PRO    13     -31.596  34.076 -12.897  1.00  0.00           C
ATOM    118  CB  PRO    13     -31.111  32.894 -12.058  1.00  0.00           C
ATOM    119  CA  PRO    13     -31.029  31.728 -13.056  1.00  0.00           C
ATOM    120  C   PRO    13     -31.304  30.365 -12.349  1.00  0.00           C
ATOM    121 OXT  PRO    13     -30.395  29.904 -11.499  1.00  0.00           N
ATOM    122  O   PRO    13     -32.364  29.753 -12.457  1.00  0.00           O
ENDMDL
CONECT    2    3    1   10
CONECT    5    4    6
CONECT    6    5    7
CONECT    8    7    9
CONECT    9    4    8
CONECT    1    7    2
CONECT    4    5    9
CONECT    7    6    1    8
CONECT    3    2
CONECT   37   56   38   36
CONECT   46   47   55
CONECT   47   46   48
CONECT   48   53   47   49
CONECT   49   52   51   50   48
CONECT   53   45   54   48
CONECT   54   53   55
CONECT   55   46   54
CONECT   36   35   39   37
CONECT   39   40   36
CONECT   41   43   40
CONECT   42   40   44
CONECT   43   45   41
CONECT   44   45   42
CONECT   40   39   41   42
CONECT   45   43   53   44
CONECT   50   49
CONECT   51   49
CONECT   52   49
CONECT   35   36   32
CONECT   38   37
CONECT   78   77   79   86
CONECT   80   81   85
CONECT   81   82   80
CONECT   82   81   83
CONECT   83   77   84   82
CONECT   84   83   85
CONECT   85   84   80
CONECT   77   78   76   83
CONECT   76   77   73
CONECT   79   78
END
